# Supplementary material for: Transcriptomic and Metabolomic Joint Analysis Revealing Different Metabolic Pathways and Genes Dynamically Regulating Bitter Gourd (Momordica charantia L.) Fruit Growth and Development in Different Stages
Source: Plants (Basel). 2025 Jul 21;14(14):2248. doi: 10.3390/plants14142248 (PMC12299391; doi:10.3390/plants14142248)
Supplement: Supplementary file 1 [file plants-14-02248-s001.zip]

Archive with 2 entries (2 files):
- plants-3640262-Supplementary Figure.pdf
- plants-3640262-Supplementary Table.xls
