# Supplementary material for: Transcriptomic and Metabolomic Joint Analysis Revealing Different Metabolic Pathways and Genes Dynamically Regulating Bitter Gourd (Momordica charantia L.) Fruit Growth and Development in Different Stages
Source: Plants (Basel). 2025 Jul 21;14(14):2248. doi: 10.3390/plants14142248 (PMC12299391; doi:10.3390/plants14142248)
Supplement: Supplementary file 1 [file plants-14-02248-s001.zip › plants-3640262-Supplementary Table.xls]

## Sheet: S1
Table S1:Differences of fresh weight, fruit length, fruit diameter, and flesh thickness of bitter gourd fruit at differents tages
Stages	Spring 2021				Spring 2023
	Fruit fresh weight (g)	Fruit length (cm)	Fruit dimeter (mm)	Flesh thickness (mm)	Fruit fresh weight (g)	Fruit length (cm)	Fruit dimeter (mm)	Flesh thickness (mm)
3d	1.6±0.23d	3.9±0.20c	8.45±0.46d	1.21±0.07c	1.88±0.19d	3.97±0.17c	8.99±0.23d	1.75±0.17c
10d	119.44±6.57c	13.89±1.02b	43.64±0.37c	6.46±0.29b	128.12±9.18c	14.58±0.86b	47.22±2.29c	6.96±0.35b
17d	393.88±5.54b	24.72±0.48a	65.44±1.09b	9.05±0.37a	378.88±16.17b	25.42±0.90a	62.32±0.69b	8.97±0.16a
23d	453.54±18.52a	25.08±0.29a	70.98±2.25a	9.36±0.19a	422.3±20.66a	25.93±0.46a	70.22±0.77a	9.17±0.11a

## Sheet: S2
Table S2:Statistical analysis of transcriptome data
Stages	Total raw reads	Total clean reads	Total clean bases(G)	Average Q30(%)	Average GC(%)	Average inserts	Average exon(%)	Average unique map(%)
3d	260603912	252182836	18.91	92.61	46.58	305.05	90.65	85.66
10d	254008620	240830460	18.06	92.24	45.42	278.13	90.38	83.66
17d	250983052	241318020	18.1	92.26	46.75	312.35	92.84	86.06
23d	253224024	241113488	18.09	92.64	47.78	316.63	94.71	87.07

## Sheet: S3
Table S3:GO enrichment and differential expression gene statistical analysis
Group	Category	GO ID	Description	DEGs Ratio	Pvalue	Padj	DEGs Count	Up-regulated DEGs count	Down-regulated DEGs count	Up-down normalization	-LOG10(P value)
10d vs 3d	Biological Process	GO:0043603	Cellular amide metabolic process	171/2459	0.000285088	0.022738	171	19	152	-0.777778	3.54502
	Biological Process	GO:0043604	Amide biosynthetic process	165/2459	0.000203293	0.022738	165	16	149	-0.806061	3.69188
	Biological Process	GO:0006518	Peptide metabolic process	164/2459	0.000543694	0.0257953	164	17	147	-0.792683	3.26465
	Biological Process	GO:0043043	Peptide biosynthetic process	161/2459	0.000289291	0.022738	161	16	145	-0.801242	3.53866
	Biological Process	GO:0006412	Translation	160/2459	0.000300922	0.022738	160	15	145	-0.8125	3.52155
	Biological Process	GO:0044262	Cellular carbohydrate metabolic process	56/2459	3.5609e-05	0.015205	56	31	25	0.107143	4.44844
	Biological Process	GO:0006260	DNA replication	34/2459	0.000319503	0.022738	34	0	34	-1	3.49552
	Biological Process	GO:0006928	Movement of cell or subcellular component	31/2459	0.000465195	0.0248298	31	3	28	-0.806452	3.33237
	Biological Process	GO:0007018	Microtubule-based movement	31/2459	0.000465195	0.0248298	31	3	28	-0.806452	3.33237
	Cellular Component	GO:0043228	Non-membrane-bounded organelle	158/880	4.0005e-05	0.00149352	158	9	149	-0.886076	4.39789
	Cellular Component	GO:0043232	Intracellular non-membrane-bounded organelle	158/880	4.0005e-05	0.00149352	158	9	149	-0.886076	4.39789
	Cellular Component	GO:1990904	Ribonucleoprotein complex	126/880	0.000449273	0.0125796	126	6	120	-0.904762	3.34749
	Cellular Component	GO:0005840	Ribosome	119/880	1.81916e-05	0.00149352	119	1	118	-0.983193	4.74013
	Molecular Function	GO:0005198	Structural molecule activity	125/3576	0.000707197	0.0277035	125	5	120	-0.92	3.15046
	Molecular Function	GO:0003735	Structural constituent of ribosome	118/3576	0.000344148	0.0226277	118	1	117	-0.983051	3.46325
	Molecular Function	GO:0008092	Cytoskeletal protein binding	55/3576	0.000199659	0.0226277	55	11	44	-0.6	3.69971
	Molecular Function	GO:0046527	Glucosyltransferase activity	40/3576	0.000825294	0.0277035	40	22	18	0.1	3.08339
	Molecular Function	GO:0015631	Tubulin binding	39/3576	0.000539561	0.0277035	39	4	35	-0.794872	3.26796
	Molecular Function	GO:0008017	Microtubule binding	36/3576	0.000326632	0.0226277	36	4	32	-0.777778	3.48594
	Molecular Function	GO:0003774	Motor activity	35/3576	0.000842692	0.0277035	35	4	31	-0.771429	3.07433
	Molecular Function	GO:0003777	Microtubule motor activity	31/3576	0.000272722	0.0226277	31	3	28	-0.806452	3.56428
17d vs 10d	Cellular Component	GO:0005618	Cell wall	26/405	1.84692e-05	0.000941928	26	2	24	-0.846154	4.73355
	Cellular Component	GO:0071944	Cell periphery	35/405	0.000288643	0.00736039	35	8	27	-0.542857	3.53964
	Cellular Component	GO:0030312	External encapsulating structure	26/405	1.84692e-05	0.000941928	26	2	24	-0.846154	4.73355
	Cellular Component	GO:0005576	Extracellular region	16/405	0.00118575	0.0241893	16	4	12	-0.5	2.92601
	Cellular Component	GO:0048046	Apoplast	12/405	0.000154345	0.00524774	12	1	11	-0.833333	3.81151
	Molecular Function	GO:0050662	Coenzyme binding	70/1767	0.00023307	0.0284345	70	44	26	0.257143	3.63251
	Molecular Function	GO:0004857	Enzyme inhibitor activity	30/1767	0.000152261	0.0284345	30	8	22	-0.466667	3.81741
	Molecular Function	GO:0016762	Xyloglucan:xyloglucosyl transferase activity	12/1767	0.000383423	0.0311851	12	1	11	-0.833333	3.41632
23d vs 17d	Biological Process	GO:0015979	Photosynthesis	29/1425	2.95706e-09	1.13256e-06	29	0	29	-1	8.52914
	Cellular Component	GO:0009579	Thylakoid	27/437	1.11713e-11	6.25595e-10	27	0	27	-1	10.9519
	Cellular Component	GO:0044436	Thylakoid part	27/437	1.11713e-11	6.25595e-10	27	0	27	-1	10.9519
	Cellular Component	GO:0034357	Photosynthetic membrane	26/437	4.12805e-11	1.54114e-09	26	0	26	-1	10.3843
	Cellular Component	GO:0009521	Photosystem	25/437	1.50613e-10	4.21716e-09	25	0	25	-1	9.82214
	Cellular Component	GO:0009523	Photosystem II	16/437	4.19707e-06	9.40143e-05	16	0	16	-1	5.37705
	Cellular Component	GO:0042651	Thylakoid membrane	10/437	0.00265142	0.0494932	10	0	10	-1	2.57652
	Molecular Function	GO:0046906	Tetrapyrrole binding	79/1967	7.84585e-06	0.00157603	79	27	52	-0.316456	5.10536
	Molecular Function	GO:0020037	Heme binding	78/1967	1.26083e-05	0.00157603	78	27	51	-0.307692	4.89934
	Molecular Function	GO:0016798	Hydrolase activity, acting on glycosyl bonds	80/1967	0.000151736	0.0094835	80	28	52	-0.3	3.81891
	Molecular Function	GO:0004553	Hydrolase activity, hydrolyzing O-glycosyl compounds	76/1967	0.000103855	0.00865457	76	27	49	-0.289474	3.98357
	Molecular Function	GO:0016209	Antioxidant activity	31/1967	0.000221492	0.0110746	31	7	24	-0.548387	3.65464
	Molecular Function	GO:0016684	Oxidoreductase activity, acting on peroxide as acceptor	28/1967	0.000822005	0.0342502	28	7	21	-0.5	3.08513
	Molecular Function	GO:0004601	Peroxidase activity	27/1967	0.00115442	0.0412293	27	7	20	-0.481481	2.93764
Note:The screening criteria were set using a threshold of Padj < 0.05.

## Sheet: S4
Table S4: KO anotation and differential expression metabolites statistical analysis
Group	class	Category	KO ID	KO anotation	DEMs Count	Up-regulated DEMs count	Up-regulated DEMs ID	Down-regulated DEMs count	Down-regulated DEMs ID
10d vs 3d	1. Metabolism	1.0 Global and overview maps	ko01100	Metabolic pathways	54	21	C00043,C00074,C00089,C00090,C00156,C00188,C00257,C00327,C00394,C00449,C00489,C00493,C00588,C00644,C00898,C01083,C01312,C01586,C02504,C05138,C05441	33	C00021,C00026,C00051,C00120,C00152,C00219,C00253,C00346,C00389,C00415,C00437,C00500,C00535,C00811,C00954,C01005,C01176,C01546,C01610,C01850,C01909,C01946,C02341,C02765,C03205,C03479,C05625,C05903,C05963,C06570,C06571,C08814,C09822
	1. Metabolism	1.0 Global and overview maps	ko01110	Biosynthesis of secondary metabolites	36	16	C00074,C00089,C00156,C00188,C00257,C00327,C00449,C00493,C01083,C01699,C02029,C02504,C05441,C11383,C11867,C18021	20	C00026,C00152,C00253,C00389,C00437,C00500,C00811,C00831,C01005,C01610,C01626,C01946,C05625,C05851,C05903,C06176,C06570,C06571,C07204,C08814
	1. Metabolism	1.0 Global and overview maps	ko01120	Microbial metabolism in diverse environments	13	6	C00074,C00090,C00156,C00188,C00257,C00489	7	C00026,C00253,C00535,C01005,C01424,C01546,C09822
	1. Metabolism	1.0 Global and overview maps	ko01200	Carbon metabolism	4	2	C00074,C00257	2	C00026,C01005
	1. Metabolism	1.0 Global and overview maps	ko01210	2-Oxocarboxylic acid metabolism	3	1	C02504	2	C00026,C00437
	1. Metabolism	1.0 Global and overview maps	ko01230	Biosynthesis of amino acids	11	6	C00074,C00188,C00327,C00449,C00493,C02504	5	C00021,C00026,C00152,C00437,C01005
	1. Metabolism	1.0 Global and overview maps	ko01220	Degradation of aromatic compounds	3	2	C00090,C00156	1	C00811
	1. Metabolism	1.1 Carbohydrate metabolism	ko00010	Glycolysis / Gluconeogenesis	2	1	C00074	1	C06186
	1. Metabolism	1.1 Carbohydrate metabolism	ko00020	Citrate cycle (TCA cycle)	2	1	C00074	1	C00026
	1. Metabolism	1.1 Carbohydrate metabolism	ko00030	Pentose phosphate pathway	1	1	C00257	0	_
	1. Metabolism	1.1 Carbohydrate metabolism	ko00040	Pentose and glucuronate interconversions	1	0	_	1	C00026
	1. Metabolism	1.1 Carbohydrate metabolism	ko00051	Fructose and mannose metabolism	1	1	C00644	0	_
	1. Metabolism	1.1 Carbohydrate metabolism	ko00052	Galactose metabolism	1	1	C00089	0	_
	1. Metabolism	1.1 Carbohydrate metabolism	ko00053	Ascorbate and aldarate metabolism	1	0	_	1	C00026
	1. Metabolism	1.1 Carbohydrate metabolism	ko00500	Starch and sucrose metabolism	3	3	C00089,C00394,C01083	0	_
	1. Metabolism	1.1 Carbohydrate metabolism	ko00520	Amino sugar and nucleotide sugar metabolism	2	2	C00043,C00394	0	_
	1. Metabolism	1.1 Carbohydrate metabolism	ko00620	Pyruvate metabolism	2	2	C00074,C02504	0	_
	1. Metabolism	1.1 Carbohydrate metabolism	ko00630	Glyoxylate and dicarboxylate metabolism	2	1	C00898	1	C00026
	1. Metabolism	1.1 Carbohydrate metabolism	ko00650	Butanoate metabolism	1	0	_	1	C00026
	1. Metabolism	1.1 Carbohydrate metabolism	ko00660	C5-Branched dibasic acid metabolism	2	0	_	2	C00026,C02341
	1. Metabolism	1.2 Energy metabolism	ko00710	Carbon fixation in photosynthetic organisms	1	1	C00074	0	_
	1. Metabolism	1.2 Energy metabolism	ko00720	Carbon fixation pathways in prokaryotes	2	1	C00074	1	C00026
	1. Metabolism	1.2 Energy metabolism	ko00680	Methane metabolism	2	1	C00074	1	C01005
	1. Metabolism	1.3 Lipid metabolism	ko00071	Fatty acid degradation	1	1	C00489	0	_
	1. Metabolism	1.3 Lipid metabolism	ko00100	Steroid biosynthesis	1	1	C05441	0	_
	1. Metabolism	1.3 Lipid metabolism	ko00120	Primary bile acid biosynthesis	1	0	_	1	C05465
	1. Metabolism	1.3 Lipid metabolism	ko00121	Secondary bile acid biosynthesis	2	0	_	2	C03990,C05465
	1. Metabolism	1.3 Lipid metabolism	ko00140	Steroid hormone biosynthesis	5	2	C05138,C11135	3	C00535,C01176,C03205
	1. Metabolism	1.3 Lipid metabolism	ko00564	Glycerophospholipid metabolism	2	1	C00588	1	C00346
	1. Metabolism	1.3 Lipid metabolism	ko00600	Sphingolipid metabolism	1	0	_	1	C00346
	1. Metabolism	1.3 Lipid metabolism	ko00590	Arachidonic acid metabolism	3	1	C01312	2	C00219,C05963
	1. Metabolism	1.3 Lipid metabolism	ko00591	Linoleic acid metabolism	1	0	_	1	C00219
	1. Metabolism	1.3 Lipid metabolism	ko01040	Biosynthesis of unsaturated fatty acids	2	1	C06429	1	C00219
	1. Metabolism	1.5 Amino acid metabolism	ko00250	Alanine, aspartate and glutamate metabolism	2	0	_	2	C00026,C00152
	1. Metabolism	1.5 Amino acid metabolism	ko00260	Glycine, serine and threonine metabolism	2	1	C00188	1	C01005
	1. Metabolism	1.5 Amino acid metabolism	ko00270	Cysteine and methionine metabolism	3	0	_	3	C00021,C00051,C01005
	1. Metabolism	1.5 Amino acid metabolism	ko00290	Valine, leucine and isoleucine biosynthesis	2	2	C00188,C02504	0	_
	1. Metabolism	1.5 Amino acid metabolism	ko00300	Lysine biosynthesis	2	1	C00449	1	C00026
	1. Metabolism	1.5 Amino acid metabolism	ko00310	Lysine degradation	3	2	C00449,C00489	1	C00026
	1. Metabolism	1.5 Amino acid metabolism	ko00220	Arginine biosynthesis	3	1	C00327	2	C00026,C00437
	1. Metabolism	1.5 Amino acid metabolism	ko00330	Arginine and proline metabolism	1	0	_	1	C04137
	1. Metabolism	1.5 Amino acid metabolism	ko00340	Histidine metabolism	1	0	_	1	C00026
	1. Metabolism	1.5 Amino acid metabolism	ko00350	Tyrosine metabolism	2	0	_	2	C00811,C01850
	1. Metabolism	1.5 Amino acid metabolism	ko00360	Phenylalanine metabolism	2	1	C01586	1	C02765
	1. Metabolism	1.5 Amino acid metabolism	ko00380	Tryptophan metabolism	1	0	_	1	C00954
	1. Metabolism	1.5 Amino acid metabolism	ko00400	Phenylalanine, tyrosine and tryptophan biosynthesis	2	2	C00074,C00493	0	_
	1. Metabolism	1.6 Metabolism of other amino acids	ko00430	Taurine and hypotaurine metabolism	1	0	_	1	C00026
	1. Metabolism	1.6 Metabolism of other amino acids	ko00440	Phosphonate and phosphinate metabolism	1	1	C00074	0	_
	1. Metabolism	1.6 Metabolism of other amino acids	ko00460	Cyanoamino acid metabolism	1	0	_	1	C00152
	1. Metabolism	1.6 Metabolism of other amino acids	ko00471	D-Glutamine and D-glutamate metabolism	1	0	_	1	C00026
	1. Metabolism	1.6 Metabolism of other amino acids	ko00480	Glutathione metabolism	1	0	_	1	C00051
	1. Metabolism	1.7 Glycan biosynthesis and metabolism	ko00540	Lipopolysaccharide biosynthesis	1	1	C00043	0	_
	1. Metabolism	1.7 Glycan biosynthesis and metabolism	ko00550	Peptidoglycan biosynthesis	1	1	C00043	0	_
	1. Metabolism	1.8 Metabolism of cofactors and vitamins	ko00760	Nicotinate and nicotinamide metabolism	1	0	_	1	C00253
	1. Metabolism	1.8 Metabolism of cofactors and vitamins	ko00770	Pantothenate and CoA biosynthesis	1	0	_	1	C00831
	1. Metabolism	1.8 Metabolism of cofactors and vitamins	ko00780	Biotin metabolism	2	0	_	2	C00120,C01909
	1. Metabolism	1.8 Metabolism of cofactors and vitamins	ko00790	Folate biosynthesis	2	1	C00156	1	C00415
	1. Metabolism	1.8 Metabolism of cofactors and vitamins	ko00670	One carbon pool by folate	2	0	_	2	C00415,C03479
	1. Metabolism	1.8 Metabolism of cofactors and vitamins	ko00860	Porphyrin and chlorophyll metabolism	3	2	C00188,C18021	1	C00500
	1. Metabolism	1.8 Metabolism of cofactors and vitamins	ko00130	Ubiquinone and other terpenoid-quinone biosynthesis	2	1	C00156	1	C00811
	1. Metabolism	1.9 Metabolism of terpenoids and polyketides	ko00902	Monoterpenoid biosynthesis	1	1	C11383	0	_
	1. Metabolism	1.9 Metabolism of terpenoids and polyketides	ko00904	Diterpenoid biosynthesis	2	2	C01699,C11867	0	_
	1. Metabolism	1.9 Metabolism of terpenoids and polyketides	ko00905	Brassinosteroid biosynthesis	1	0	_	1	C08814
	1. Metabolism	1.9 Metabolism of terpenoids and polyketides	ko00981	Insect hormone biosynthesis	1	0	_	1	C02633
	1. Metabolism	1.9 Metabolism of terpenoids and polyketides	ko00908	Zeatin biosynthesis	1	1	C02029	0	_
	1. Metabolism	1.9 Metabolism of terpenoids and polyketides	ko00903	Limonene and pinene degradation	2	1	C11383	1	C11924
	1. Metabolism	1.9 Metabolism of terpenoids and polyketides	ko01052	Type I polyketide structures	1	0	_	1	C01946
	1. Metabolism	1.9 Metabolism of terpenoids and polyketides	ko00522	Biosynthesis of 12-, 14- and 16-membered macrolides	1	0	_	1	C01946
	1. Metabolism	1.9 Metabolism of terpenoids and polyketides	ko01057	Biosynthesis of type II polyketide products	2	0	_	2	C06570,C06571
	1. Metabolism	1.9 Metabolism of terpenoids and polyketides	ko00253	Tetracycline biosynthesis	2	0	_	2	C06570,C06571
	1. Metabolism	1.10 Biosynthesis of other secondary metabolites	ko00940	Phenylpropanoid biosynthesis	2	0	_	2	C00811,C05851
	1. Metabolism	1.10 Biosynthesis of other secondary metabolites	ko00941	Flavonoid biosynthesis	4	0	_	4	C00389,C05903,C09789,C09806
	1. Metabolism	1.10 Biosynthesis of other secondary metabolites	ko00944	Flavone and flavonol biosynthesis	4	0	_	4	C00389,C05625,C05903,C12626
	1. Metabolism	1.10 Biosynthesis of other secondary metabolites	ko00901	Indole alkaloid biosynthesis	2	0	_	2	C01626,C07204
	1. Metabolism	1.10 Biosynthesis of other secondary metabolites	ko00950	Isoquinoline alkaloid biosynthesis	3	1	C16700	2	C00811,C08532
	1. Metabolism	1.10 Biosynthesis of other secondary metabolites	ko00960	Tropane, piperidine and pyridine alkaloid biosynthesis	2	0	_	2	C00253,C06176
	1. Metabolism	1.10 Biosynthesis of other secondary metabolites	ko00332	Carbapenem biosynthesis	1	0	_	1	C00831
	1. Metabolism	1.10 Biosynthesis of other secondary metabolites	ko00261	Monobactam biosynthesis	1	1	C00188	0	_
	1. Metabolism	1.10 Biosynthesis of other secondary metabolites	ko00524	Neomycin, kanamycin and gentamicin biosynthesis	1	1	C00043	0	_
	1. Metabolism	1.10 Biosynthesis of other secondary metabolites	ko00998	Biosynthesis of various secondary metabolites - part 2	3	1	C00074	2	C00811,C01610
	1. Metabolism	1.10 Biosynthesis of other secondary metabolites	ko00997	Biosynthesis of various secondary metabolites - part 3	4	2	C00188,C00327	2	C00026,C01005
	1. Metabolism	1.11 Xenobiotics biodegradation and metabolism	ko00362	Benzoate degradation	3	2	C00090,C00156	1	C09822
	1. Metabolism	1.11 Xenobiotics biodegradation and metabolism	ko00627	Aminobenzoate degradation	3	2	C00090,C00156	1	C01424
	1. Metabolism	1.11 Xenobiotics biodegradation and metabolism	ko00364	Fluorobenzoate degradation	1	1	C00090	0	_
	1. Metabolism	1.11 Xenobiotics biodegradation and metabolism	ko00361	Chlorocyclohexane and chlorobenzene degradation	1	1	C00090	0	_
	1. Metabolism	1.11 Xenobiotics biodegradation and metabolism	ko00623	Toluene degradation	1	1	C00156	0	_
	1. Metabolism	1.11 Xenobiotics biodegradation and metabolism	ko00363	Bisphenol degradation	1	1	C00156	0	_
	1. Metabolism	1.11 Xenobiotics biodegradation and metabolism	ko00621	Dioxin degradation	1	1	C00090	0	_
	1. Metabolism	1.11 Xenobiotics biodegradation and metabolism	ko00626	Naphthalene degradation	1	1	C00090	0	_
	1. Metabolism	1.11 Xenobiotics biodegradation and metabolism	ko00624	Polycyclic aromatic hydrocarbon degradation	1	1	C00090	0	_
	1. Metabolism	1.11 Xenobiotics biodegradation and metabolism	ko00365	Furfural degradation	2	0	_	2	C00026,C01546
	1. Metabolism	1.11 Xenobiotics biodegradation and metabolism	ko00984	Steroid degradation	1	0	_	1	C00535
	1. Metabolism	1.11 Xenobiotics biodegradation and metabolism	ko00980	Metabolism of xenobiotics by cytochrome P450	2	2	C11713,C11714	0	_
	1. Metabolism	1.12 Chemical structure transformation maps	ko01060	Biosynthesis of plant secondary metabolites	8	3	C00074,C00188,C00493	5	C00026,C00152,C00253,C08814,C08902
	1. Metabolism	1.12 Chemical structure transformation maps	ko01061	Biosynthesis of phenylpropanoids	10	4	C00074,C00156,C00493,C09263	6	C00026,C00415,C00811,C01424,C05903,C09980
	1. Metabolism	1.12 Chemical structure transformation maps	ko01062	Biosynthesis of terpenoids and steroids	3	1	C00074	2	C00026,C08814
	1. Metabolism	1.12 Chemical structure transformation maps	ko01063	Biosynthesis of alkaloids derived from shikimate pathway	7	3	C00074,C00493,C16700	4	C00026,C01626,C02765,C08532
	1. Metabolism	1.12 Chemical structure transformation maps	ko01064	Biosynthesis of alkaloids derived from ornithine, lysine and nicotinic acid	3	0	_	3	C00026,C00253,C06176
	1. Metabolism	1.12 Chemical structure transformation maps	ko01065	Biosynthesis of alkaloids derived from histidine and purine	1	0	_	1	C00026
	1. Metabolism	1.12 Chemical structure transformation maps	ko01066	Biosynthesis of alkaloids derived from terpenoid and polyketide	3	2	C06543,C09943	1	C00026
	1. Metabolism	1.12 Chemical structure transformation maps	ko01070	Biosynthesis of plant hormones	5	2	C00074,C00493	3	C00026,C00954,C08814
	2. Genetic Information Processing	2.2 Translation	ko00970	Aminoacyl-tRNA biosynthesis	3	1	C00188	2	C00152,C01005
	3. Environmental Information Processing	3.1 Membrane transport	ko02010	ABC transporters	7	3	C00089,C00188,C01083	4	C00051,C00120,C01946,C04137
	3. Environmental Information Processing	3.1 Membrane transport	ko02060	Phosphotransferase system (PTS)	5	4	C00074,C00089,C00644,C01083	1	C06186
	3. Environmental Information Processing	3.2 Signal transduction	ko04370	VEGF signaling pathway	1	1	C01312	0	_
	3. Environmental Information Processing	3.2 Signal transduction	ko04066	HIF-1 signaling pathway	1	0	_	1	C00026
	3. Environmental Information Processing	3.2 Signal transduction	ko04071	Sphingolipid signaling pathway	1	0	_	1	C00346
	3. Environmental Information Processing	3.2 Signal transduction	ko04024	cAMP signaling pathway	1	1	C01312	0	_
	3. Environmental Information Processing	3.2 Signal transduction	ko04152	AMPK signaling pathway	1	0	_	1	C00389
	3. Environmental Information Processing	3.2 Signal transduction	ko04075	Plant hormone signal transduction	3	1	C02029	2	C00954,C08814
	3. Environmental Information Processing	3.3 Signaling molecules and interaction	ko04080	Neuroactive ligand-receptor interaction	1	1	C01312	0	_
	4. Cellular Processes	4.2 Cell growth and death	ko04216	Ferroptosis	2	0	_	2	C00051,C00219
	4. Cellular Processes	4.2 Cell growth and death	ko04217	Necroptosis	1	0	_	1	C00219
	5. Organismal Systems	5.1 Immune system	ko04611	Platelet activation	2	1	C01312	1	C00219
	5. Organismal Systems	5.1 Immune system	ko04664	Fc epsilon RI signaling pathway	1	0	_	1	C00219
	5. Organismal Systems	5.1 Immune system	ko04666	Fc gamma R-mediated phagocytosis	1	0	_	1	C00219
	5. Organismal Systems	5.2 Endocrine system	ko04922	Glucagon signaling pathway	2	1	C00074	1	C00026
	5. Organismal Systems	5.2 Endocrine system	ko04923	Regulation of lipolysis in adipocytes	1	0	_	1	C00219
	5. Organismal Systems	5.2 Endocrine system	ko04929	GnRH secretion	1	0	_	1	C00535
	5. Organismal Systems	5.2 Endocrine system	ko04912	GnRH signaling pathway	1	0	_	1	C00219
	5. Organismal Systems	5.2 Endocrine system	ko04913	Ovarian steroidogenesis	4	1	C05138	3	C00219,C00535,C01176
	5. Organismal Systems	5.2 Endocrine system	ko04921	Oxytocin signaling pathway	1	0	_	1	C00219
	5. Organismal Systems	5.2 Endocrine system	ko04918	Thyroid hormone synthesis	1	0	_	1	C00051
	5. Organismal Systems	5.2 Endocrine system	ko04925	Aldosterone synthesis and secretion	2	0	_	2	C00219,C03205
	5. Organismal Systems	5.2 Endocrine system	ko04927	Cortisol synthesis and secretion	2	1	C05138	1	C01176
	5. Organismal Systems	5.3 Circulatory system	ko04270	Vascular smooth muscle contraction	2	1	C01312	1	C00219
	5. Organismal Systems	5.4 Digestive system	ko04976	Bile secretion	6	0	_	6	C00026,C00051,C03990,C05465,C05963,C06570
	5. Organismal Systems	5.4 Digestive system	ko04973	Carbohydrate digestion and absorption	1	1	C00089	0	_
	5. Organismal Systems	5.4 Digestive system	ko04974	Protein digestion and absorption	2	1	C00188	1	C00152
	5. Organismal Systems	5.4 Digestive system	ko04979	Cholesterol metabolism	1	0	_	1	C05465
	5. Organismal Systems	5.4 Digestive system	ko04977	Vitamin digestion and absorption	1	0	_	1	C00120
	5. Organismal Systems	5.4 Digestive system	ko04978	Mineral absorption	2	1	C00188	1	C00152
	5. Organismal Systems	5.5 Excretory system	ko04964	Proximal tubule bicarbonate reclamation	2	1	C00074	1	C00026
	5. Organismal Systems	5.6 Nervous system	ko04727	GABAergic synapse	1	0	_	1	C00026
	5. Organismal Systems	5.6 Nervous system	ko04726	Serotonergic synapse	2	0	_	2	C00219,C05963
	5. Organismal Systems	5.6 Nervous system	ko04730	Long-term depression	1	0	_	1	C00219
	5. Organismal Systems	5.6 Nervous system	ko04723	Retrograde endocannabinoid signaling	1	0	_	1	C00219
	5. Organismal Systems	5.7 Sensory system	ko04745	Phototransduction - fly	1	0	_	1	C00219
	5. Organismal Systems	5.7 Sensory system	ko04742	Taste transduction	1	1	C00089	0	_
	5. Organismal Systems	5.7 Sensory system	ko04750	Inflammatory mediator regulation of TRP channels	1	0	_	1	C00219
17d vs 10d	1. Metabolism	1.0 Global and overview maps	ko01100	Metabolic pathways	48	40	C00018,C00074,C00077,C00082,C00089,C00135,C00137,C00180,C00279,C00310,C00327,C00346,C00378,C00388,C00398,C00437,C00448,C00486,C00588,C00601,C00636,C00644,C00696,C00763,C00884,C00898,C00954,C01083,C01220,C01613,C01697,C01909,C02505,C02666,C03793,C04501,C05957,C05963,C07481,C12112	8	C00156,C00389,C00410,C05138,C05141,C06570,C06866,C09822
	1. Metabolism	1.0 Global and overview maps	ko01110	Biosynthesis of secondary metabolites	32	26	C00074,C00077,C00082,C00089,C00135,C00137,C00180,C00279,C00327,C00388,C00398,C00437,C00448,C00486,C00636,C00831,C01083,C01604,C01699,C02666,C07201,C07481,C07667,C11864,C11867,C12112	6	C00156,C00389,C02029,C06570,C06866,C17743
	1. Metabolism	1.0 Global and overview maps	ko01120	Microbial metabolism in diverse environments	11	9	C00074,C00137,C00180,C00279,C00587,C00601,C02505,C07481,C10833	2	C00156,C09822
	1. Metabolism	1.0 Global and overview maps	ko01200	Carbon metabolism	2	2	C00074,C00279	0	_
	1. Metabolism	1.0 Global and overview maps	ko01210	2-Oxocarboxylic acid metabolism	3	3	C00077,C00082,C00437	0	_
	1. Metabolism	1.0 Global and overview maps	ko01230	Biosynthesis of amino acids	7	7	C00074,C00077,C00082,C00135,C00279,C00327,C00437	0	_
	1. Metabolism	1.0 Global and overview maps	ko01220	Degradation of aromatic compounds	3	2	C00180,C00587	1	C00156
	1. Metabolism	1.1 Carbohydrate metabolism	ko00010	Glycolysis / Gluconeogenesis	1	1	C00074	0	_
	1. Metabolism	1.1 Carbohydrate metabolism	ko00020	Citrate cycle (TCA cycle)	1	1	C00074	0	_
	1. Metabolism	1.1 Carbohydrate metabolism	ko00030	Pentose phosphate pathway	1	1	C00279	0	_
	1. Metabolism	1.1 Carbohydrate metabolism	ko00040	Pentose and glucuronate interconversions	1	1	C00310	0	_
	1. Metabolism	1.1 Carbohydrate metabolism	ko00051	Fructose and mannose metabolism	2	2	C00636,C00644	0	_
	1. Metabolism	1.1 Carbohydrate metabolism	ko00052	Galactose metabolism	4	4	C00089,C00137,C01613,C01697	0	_
	1. Metabolism	1.1 Carbohydrate metabolism	ko00053	Ascorbate and aldarate metabolism	1	1	C00137	0	_
	1. Metabolism	1.1 Carbohydrate metabolism	ko00500	Starch and sucrose metabolism	3	3	C00089,C00252,C01083	0	_
	1. Metabolism	1.1 Carbohydrate metabolism	ko00520	Amino sugar and nucleotide sugar metabolism	2	2	C00636,C04501	0	_
	1. Metabolism	1.1 Carbohydrate metabolism	ko00620	Pyruvate metabolism	1	1	C00074	0	_
	1. Metabolism	1.1 Carbohydrate metabolism	ko00630	Glyoxylate and dicarboxylate metabolism	1	1	C00898	0	_
	1. Metabolism	1.1 Carbohydrate metabolism	ko00562	Inositol phosphate metabolism	2	2	C00137,C01220	0	_
	1. Metabolism	1.2 Energy metabolism	ko00710	Carbon fixation in photosynthetic organisms	2	2	C00074,C00279	0	_
	1. Metabolism	1.2 Energy metabolism	ko00720	Carbon fixation pathways in prokaryotes	1	1	C00074	0	_
	1. Metabolism	1.2 Energy metabolism	ko00680	Methane metabolism	2	2	C00074,C00082	0	_
	1. Metabolism	1.3 Lipid metabolism	ko00100	Steroid biosynthesis	1	1	C00448	0	_
	1. Metabolism	1.3 Lipid metabolism	ko00120	Primary bile acid biosynthesis	1	0	_	1	C05465
	1. Metabolism	1.3 Lipid metabolism	ko00121	Secondary bile acid biosynthesis	1	0	_	1	C05465
	1. Metabolism	1.3 Lipid metabolism	ko00140	Steroid hormone biosynthesis	4	0	_	4	C00410,C05138,C05141,C05301
	1. Metabolism	1.3 Lipid metabolism	ko00564	Glycerophospholipid metabolism	2	2	C00346,C00588	0	_
	1. Metabolism	1.3 Lipid metabolism	ko00600	Sphingolipid metabolism	1	1	C00346	0	_
	1. Metabolism	1.3 Lipid metabolism	ko00590	Arachidonic acid metabolism	4	4	C00696,C05957,C05963,C14732	0	_
	1. Metabolism	1.3 Lipid metabolism	ko00592	alpha-Linolenic acid metabolism	1	0	_	1	C16316
	1. Metabolism	1.3 Lipid metabolism	ko01040	Biosynthesis of unsaturated fatty acids	2	1	C06429	1	C06428
	1. Metabolism	1.5 Amino acid metabolism	ko00310	Lysine degradation	1	1	C03793	0	_
	1. Metabolism	1.5 Amino acid metabolism	ko00220	Arginine biosynthesis	3	3	C00077,C00327,C00437	0	_
	1. Metabolism	1.5 Amino acid metabolism	ko00330	Arginine and proline metabolism	3	3	C00077,C00763,C00884	0	_
	1. Metabolism	1.5 Amino acid metabolism	ko00340	Histidine metabolism	2	2	C00135,C00388	0	_
	1. Metabolism	1.5 Amino acid metabolism	ko00350	Tyrosine metabolism	1	1	C00082	0	_
	1. Metabolism	1.5 Amino acid metabolism	ko00360	Phenylalanine metabolism	4	4	C00082,C00180,C00601,C02505	0	_
	1. Metabolism	1.5 Amino acid metabolism	ko00380	Tryptophan metabolism	2	2	C00398,C00954	0	_
	1. Metabolism	1.5 Amino acid metabolism	ko00400	Phenylalanine, tyrosine and tryptophan biosynthesis	4	4	C00074,C00082,C00279,C00587	0	_
	1. Metabolism	1.6 Metabolism of other amino acids	ko00410	beta-Alanine metabolism	1	1	C00135	0	_
	1. Metabolism	1.6 Metabolism of other amino acids	ko00440	Phosphonate and phosphinate metabolism	1	1	C00074	0	_
	1. Metabolism	1.6 Metabolism of other amino acids	ko00460	Cyanoamino acid metabolism	1	1	C00082	0	_
	1. Metabolism	1.6 Metabolism of other amino acids	ko00472	D-Arginine and D-ornithine metabolism	1	1	C00077	0	_
	1. Metabolism	1.6 Metabolism of other amino acids	ko00480	Glutathione metabolism	1	1	C00077	0	_
	1. Metabolism	1.7 Glycan biosynthesis and metabolism	ko00550	Peptidoglycan biosynthesis	1	1	C00448	0	_
	1. Metabolism	1.8 Metabolism of cofactors and vitamins	ko00730	Thiamine metabolism	3	3	C00018,C00082,C00378	0	_
	1. Metabolism	1.8 Metabolism of cofactors and vitamins	ko00750	Vitamin B6 metabolism	2	2	C00018,C00279	0	_
	1. Metabolism	1.8 Metabolism of cofactors and vitamins	ko00770	Pantothenate and CoA biosynthesis	1	1	C00831	0	_
	1. Metabolism	1.8 Metabolism of cofactors and vitamins	ko00780	Biotin metabolism	1	1	C01909	0	_
	1. Metabolism	1.8 Metabolism of cofactors and vitamins	ko00790	Folate biosynthesis	1	0	_	1	C00156
	1. Metabolism	1.8 Metabolism of cofactors and vitamins	ko00860	Porphyrin and chlorophyll metabolism	1	1	C00486	0	_
	1. Metabolism	1.8 Metabolism of cofactors and vitamins	ko00130	Ubiquinone and other terpenoid-quinone biosynthesis	2	1	C00082	1	C00156
	1. Metabolism	1.9 Metabolism of terpenoids and polyketides	ko00900	Terpenoid backbone biosynthesis	1	1	C00448	0	_
	1. Metabolism	1.9 Metabolism of terpenoids and polyketides	ko00909	Sesquiterpenoid and triterpenoid biosynthesis	2	2	C00448,C07667	0	_
	1. Metabolism	1.9 Metabolism of terpenoids and polyketides	ko00904	Diterpenoid biosynthesis	3	3	C01699,C11864,C11867	0	_
	1. Metabolism	1.9 Metabolism of terpenoids and polyketides	ko00906	Carotenoid biosynthesis	1	1	C00448	0	_
	1. Metabolism	1.9 Metabolism of terpenoids and polyketides	ko00981	Insect hormone biosynthesis	2	1	C00448	1	C02633
	1. Metabolism	1.9 Metabolism of terpenoids and polyketides	ko00908	Zeatin biosynthesis	1	0	_	1	C02029
	1. Metabolism	1.9 Metabolism of terpenoids and polyketides	ko01052	Type I polyketide structures	1	1	C08073	0	_
	1. Metabolism	1.9 Metabolism of terpenoids and polyketides	ko01059	Biosynthesis of enediyne antibiotics	2	2	C00082,C00636	0	_
	1. Metabolism	1.9 Metabolism of terpenoids and polyketides	ko01057	Biosynthesis of type II polyketide products	1	0	_	1	C06570
	1. Metabolism	1.9 Metabolism of terpenoids and polyketides	ko00253	Tetracycline biosynthesis	1	0	_	1	C06570
	1. Metabolism	1.9 Metabolism of terpenoids and polyketides	ko01055	Biosynthesis of vancomycin group antibiotics	1	1	C00082	0	_
	1. Metabolism	1.10 Biosynthesis of other secondary metabolites	ko00940	Phenylpropanoid biosynthesis	2	2	C00082,C02666	0	_
	1. Metabolism	1.10 Biosynthesis of other secondary metabolites	ko00945	Stilbenoid, diarylheptanoid and gingerol biosynthesis	2	1	C10287	1	C17743
	1. Metabolism	1.10 Biosynthesis of other secondary metabolites	ko00941	Flavonoid biosynthesis	3	2	C01604,C09099	1	C00389
	1. Metabolism	1.10 Biosynthesis of other secondary metabolites	ko00944	Flavone and flavonol biosynthesis	1	0	_	1	C00389
	1. Metabolism	1.10 Biosynthesis of other secondary metabolites	ko00943	Isoflavonoid biosynthesis	1	1	C12134	0	_
	1. Metabolism	1.10 Biosynthesis of other secondary metabolites	ko00901	Indole alkaloid biosynthesis	2	2	C00398,C07201	0	_
	1. Metabolism	1.10 Biosynthesis of other secondary metabolites	ko00950	Isoquinoline alkaloid biosynthesis	1	1	C00082	0	_
	1. Metabolism	1.10 Biosynthesis of other secondary metabolites	ko00232	Caffeine metabolism	1	1	C07481	0	_
	1. Metabolism	1.10 Biosynthesis of other secondary metabolites	ko00965	Betalain biosynthesis	1	1	C00082	0	_
	1. Metabolism	1.10 Biosynthesis of other secondary metabolites	ko00966	Glucosinolate biosynthesis	1	1	C00082	0	_
	1. Metabolism	1.10 Biosynthesis of other secondary metabolites	ko00332	Carbapenem biosynthesis	1	1	C00831	0	_
	1. Metabolism	1.10 Biosynthesis of other secondary metabolites	ko00261	Monobactam biosynthesis	1	1	C00082	0	_
	1. Metabolism	1.10 Biosynthesis of other secondary metabolites	ko00521	Streptomycin biosynthesis	1	1	C00137	0	_
	1. Metabolism	1.10 Biosynthesis of other secondary metabolites	ko00525	Acarbose and validamycin biosynthesis	1	1	C12112	0	_
	1. Metabolism	1.10 Biosynthesis of other secondary metabolites	ko00401	Novobiocin biosynthesis	1	1	C00082	0	_
	1. Metabolism	1.10 Biosynthesis of other secondary metabolites	ko00404	Staurosporine biosynthesis	1	1	C00135	0	_
	1. Metabolism	1.10 Biosynthesis of other secondary metabolites	ko00999	Biosynthesis of various secondary metabolites - part 1	1	1	C00448	0	_
	1. Metabolism	1.10 Biosynthesis of other secondary metabolites	ko00998	Biosynthesis of various secondary metabolites - part 2	4	3	C00074,C00082,C00279	1	C06866
	1. Metabolism	1.10 Biosynthesis of other secondary metabolites	ko00997	Biosynthesis of various secondary metabolites - part 3	2	2	C00077,C00327	0	_
	1. Metabolism	1.11 Xenobiotics biodegradation and metabolism	ko00362	Benzoate degradation	4	2	C00180,C00587	2	C00156,C09822
	1. Metabolism	1.11 Xenobiotics biodegradation and metabolism	ko00627	Aminobenzoate degradation	3	2	C00180,C10833	1	C00156
	1. Metabolism	1.11 Xenobiotics biodegradation and metabolism	ko00623	Toluene degradation	3	2	C00180,C00587	1	C00156
	1. Metabolism	1.11 Xenobiotics biodegradation and metabolism	ko00643	Styrene degradation	2	2	C00601,C02505	0	_
	1. Metabolism	1.11 Xenobiotics biodegradation and metabolism	ko00363	Bisphenol degradation	1	0	_	1	C00156
	1. Metabolism	1.11 Xenobiotics biodegradation and metabolism	ko00621	Dioxin degradation	1	1	C00180	0	_
	1. Metabolism	1.11 Xenobiotics biodegradation and metabolism	ko00624	Polycyclic aromatic hydrocarbon degradation	1	1	C00587	0	_
	1. Metabolism	1.11 Xenobiotics biodegradation and metabolism	ko00980	Metabolism of xenobiotics by cytochrome P450	2	2	C11713,C11714	0	_
	1. Metabolism	1.12 Chemical structure transformation maps	ko01060	Biosynthesis of plant secondary metabolites	9	8	C00074,C00077,C00082,C00135,C00279,C00398,C00448,C07481	1	C06866
	1. Metabolism	1.12 Chemical structure transformation maps	ko01061	Biosynthesis of phenylpropanoids	5	3	C00074,C00279,C02666	2	C00156,C09263
	1. Metabolism	1.12 Chemical structure transformation maps	ko01062	Biosynthesis of terpenoids and steroids	3	3	C00074,C00448,C07667	0	_
	1. Metabolism	1.12 Chemical structure transformation maps	ko01063	Biosynthesis of alkaloids derived from shikimate pathway	9	7	C00074,C00082,C00180,C00279,C00398,C07201,C10660	2	C06527,C06866
	1. Metabolism	1.12 Chemical structure transformation maps	ko01064	Biosynthesis of alkaloids derived from ornithine, lysine and nicotinic acid	1	1	C00077	0	_
	1. Metabolism	1.12 Chemical structure transformation maps	ko01065	Biosynthesis of alkaloids derived from histidine and purine	3	3	C00135,C00388,C07481	0	_
	1. Metabolism	1.12 Chemical structure transformation maps	ko01066	Biosynthesis of alkaloids derived from terpenoid and polyketide	1	1	C00448	0	_
	1. Metabolism	1.12 Chemical structure transformation maps	ko01070	Biosynthesis of plant hormones	4	4	C00074,C00279,C00448,C00954	0	_
	2. Genetic Information Processing	2.2 Translation	ko00970	Aminoacyl-tRNA biosynthesis	2	2	C00082,C00135	0	_
	2. Genetic Information Processing	2.3 Folding, sorting and degradation	ko04122	Sulfur relay system	1	1	C00378	0	_
	3. Environmental Information Processing	3.1 Membrane transport	ko02010	ABC transporters	6	6	C00077,C00089,C00135,C00137,C00378,C01083	0	_
	3. Environmental Information Processing	3.1 Membrane transport	ko02060	Phosphotransferase system (PTS)	5	5	C00074,C00089,C00644,C01083,C01697	0	_
	3. Environmental Information Processing	3.2 Signal transduction	ko04070	Phosphatidylinositol signaling system	2	2	C00137,C01220	0	_
	3. Environmental Information Processing	3.2 Signal transduction	ko04071	Sphingolipid signaling pathway	1	1	C00346	0	_
	3. Environmental Information Processing	3.2 Signal transduction	ko04152	AMPK signaling pathway	1	0	_	1	C00389
	3. Environmental Information Processing	3.2 Signal transduction	ko04075	Plant hormone signal transduction	3	2	C00954,C11864	1	C02029
	3. Environmental Information Processing	3.3 Signaling molecules and interaction	ko04080	Neuroactive ligand-receptor interaction	3	3	C00388,C00398,C00696	0	_
	4. Cellular Processes	4.2 Cell growth and death	ko04114	Oocyte meiosis	1	0	_	1	C00410
	5. Organismal Systems	5.1 Immune system	ko04664	Fc epsilon RI signaling pathway	2	2	C00388,C00696	0	_
	5. Organismal Systems	5.2 Endocrine system	ko04922	Glucagon signaling pathway	1	1	C00074	0	_
	5. Organismal Systems	5.2 Endocrine system	ko04913	Ovarian steroidogenesis	3	0	_	3	C00410,C05138,C05301
	5. Organismal Systems	5.2 Endocrine system	ko04914	Progesterone-mediated oocyte maturation	1	0	_	1	C00410
	5. Organismal Systems	5.2 Endocrine system	ko04917	Prolactin signaling pathway	2	1	C00082	1	C00410
	5. Organismal Systems	5.2 Endocrine system	ko04916	Melanogenesis	1	1	C00082	0	_
	5. Organismal Systems	5.2 Endocrine system	ko04925	Aldosterone synthesis and secretion	1	0	_	1	C00410
	5. Organismal Systems	5.2 Endocrine system	ko04927	Cortisol synthesis and secretion	2	0	_	2	C00410,C05138
	5. Organismal Systems	5.4 Digestive system	ko04971	Gastric acid secretion	1	1	C00388	0	_
	5. Organismal Systems	5.4 Digestive system	ko04976	Bile secretion	5	3	C00486,C05963,C07201	2	C05465,C06570
	5. Organismal Systems	5.4 Digestive system	ko04973	Carbohydrate digestion and absorption	1	1	C00089	0	_
	5. Organismal Systems	5.4 Digestive system	ko04974	Protein digestion and absorption	3	3	C00082,C00135,C00388	0	_
	5. Organismal Systems	5.4 Digestive system	ko04979	Cholesterol metabolism	1	0	_	1	C05465
	5. Organismal Systems	5.4 Digestive system	ko04977	Vitamin digestion and absorption	2	2	C00018,C00378	0	_
	5. Organismal Systems	5.5 Excretory system	ko04964	Proximal tubule bicarbonate reclamation	1	1	C00074	0	_
	5. Organismal Systems	5.6 Nervous system	ko04728	Dopaminergic synapse	1	1	C00082	0	_
	5. Organismal Systems	5.6 Nervous system	ko04726	Serotonergic synapse	3	3	C00696,C05957,C05963	0	_
	5. Organismal Systems	5.6 Nervous system	ko04721	Synaptic vesicle cycle	1	1	C00388	0	_
	5. Organismal Systems	5.7 Sensory system	ko04742	Taste transduction	1	1	C00089	0	_
	5. Organismal Systems	5.7 Sensory system	ko04750	Inflammatory mediator regulation of TRP channels	2	1	C00388	1	C06866
23d vs 17d	1. Metabolism	1.0 Global and overview maps	ko01100	Metabolic pathways	32	22	C00043,C00144,C00388,C00408,C00423,C00427,C00449,C00588,C00696,C00777,C00811,C00954,C00974,C01617,C02140,C02727,C05138,C05631,C05905,C05957,C06571,C10434	10	C00735,C00762,C00884,C01005,C01312,C02666,C05141,C05441,C09629,C15970
	1. Metabolism	1.0 Global and overview maps	ko01110	Biosynthesis of secondary metabolites	25	16	C00388,C00408,C00423,C00449,C00811,C00974,C01604,C01617,C01752,C05631,C05905,C06571,C07667,C10434,C12136,C21561	9	C00808,C01005,C02029,C02666,C05441,C06457,C09629,C11867,C15970
	1. Metabolism	1.0 Global and overview maps	ko01120	Microbial metabolism in diverse environments	3	1	C00423	2	C00587,C01005
	1. Metabolism	1.0 Global and overview maps	ko01200	Carbon metabolism	1	0	_	1	C01005
	1. Metabolism	1.0 Global and overview maps	ko01230	Biosynthesis of amino acids	2	1	C00449	1	C01005
	1. Metabolism	1.0 Global and overview maps	ko01220	Degradation of aromatic compounds	3	2	C00423,C00811	1	C00587
	1. Metabolism	1.1 Carbohydrate metabolism	ko00520	Amino sugar and nucleotide sugar metabolism	1	1	C00043	0	_
	1. Metabolism	1.2 Energy metabolism	ko00680	Methane metabolism	1	0	_	1	C01005
	1. Metabolism	1.3 Lipid metabolism	ko00100	Steroid biosynthesis	1	0	_	1	C05441
	1. Metabolism	1.3 Lipid metabolism	ko00140	Steroid hormone biosynthesis	6	3	C00523,C02140,C05138	3	C00735,C00762,C05141
	1. Metabolism	1.3 Lipid metabolism	ko00564	Glycerophospholipid metabolism	1	1	C00588	0	_
	1. Metabolism	1.3 Lipid metabolism	ko00590	Arachidonic acid metabolism	5	4	C00427,C00696,C05957,C06315	1	C01312
	1. Metabolism	1.4 Nucleotide metabolism	ko00230	Purine metabolism	1	1	C00144	0	_
	1. Metabolism	1.5 Amino acid metabolism	ko00260	Glycine, serine and threonine metabolism	1	0	_	1	C01005
	1. Metabolism	1.5 Amino acid metabolism	ko00270	Cysteine and methionine metabolism	1	0	_	1	C01005
	1. Metabolism	1.5 Amino acid metabolism	ko00300	Lysine biosynthesis	1	1	C00449	0	_
	1. Metabolism	1.5 Amino acid metabolism	ko00310	Lysine degradation	3	3	C00408,C00449,C02727	0	_
	1. Metabolism	1.5 Amino acid metabolism	ko00330	Arginine and proline metabolism	1	0	_	1	C00884
	1. Metabolism	1.5 Amino acid metabolism	ko00340	Histidine metabolism	1	1	C00388	0	_
	1. Metabolism	1.5 Amino acid metabolism	ko00350	Tyrosine metabolism	1	1	C00811	0	_
	1. Metabolism	1.5 Amino acid metabolism	ko00360	Phenylalanine metabolism	1	1	C00423	0	_
	1. Metabolism	1.5 Amino acid metabolism	ko00380	Tryptophan metabolism	1	1	C00954	0	_
	1. Metabolism	1.5 Amino acid metabolism	ko00400	Phenylalanine, tyrosine and tryptophan biosynthesis	1	0	_	1	C00587
	1. Metabolism	1.6 Metabolism of other amino acids	ko00440	Phosphonate and phosphinate metabolism	1	0	_	1	C06457
	1. Metabolism	1.7 Glycan biosynthesis and metabolism	ko00540	Lipopolysaccharide biosynthesis	1	1	C00043	0	_
	1. Metabolism	1.7 Glycan biosynthesis and metabolism	ko00550	Peptidoglycan biosynthesis	1	1	C00043	0	_
	1. Metabolism	1.8 Metabolism of cofactors and vitamins	ko00830	Retinol metabolism	1	1	C00777	0	_
	1. Metabolism	1.8 Metabolism of cofactors and vitamins	ko00130	Ubiquinone and other terpenoid-quinone biosynthesis	2	2	C00423,C00811	0	_
	1. Metabolism	1.9 Metabolism of terpenoids and polyketides	ko00902	Monoterpenoid biosynthesis	1	0	_	1	C00808
	1. Metabolism	1.9 Metabolism of terpenoids and polyketides	ko00909	Sesquiterpenoid and triterpenoid biosynthesis	2	1	C07667	1	C09629
	1. Metabolism	1.9 Metabolism of terpenoids and polyketides	ko00904	Diterpenoid biosynthesis	2	1	C21561	1	C11867
	1. Metabolism	1.9 Metabolism of terpenoids and polyketides	ko00906	Carotenoid biosynthesis	1	0	_	1	C15970
	1. Metabolism	1.9 Metabolism of terpenoids and polyketides	ko00908	Zeatin biosynthesis	1	0	_	1	C02029
	1. Metabolism	1.9 Metabolism of terpenoids and polyketides	ko01057	Biosynthesis of type II polyketide products	1	1	C06571	0	_
	1. Metabolism	1.9 Metabolism of terpenoids and polyketides	ko00253	Tetracycline biosynthesis	1	1	C06571	0	_
	1. Metabolism	1.10 Biosynthesis of other secondary metabolites	ko00940	Phenylpropanoid biosynthesis	6	5	C00423,C00761,C00811,C01752,C10434	1	C02666
	1. Metabolism	1.10 Biosynthesis of other secondary metabolites	ko00945	Stilbenoid, diarylheptanoid and gingerol biosynthesis	1	1	C10434	0	_
	1. Metabolism	1.10 Biosynthesis of other secondary metabolites	ko00941	Flavonoid biosynthesis	8	7	C00974,C01604,C01617,C05631,C05905,C10434,C12136	1	C09099
	1. Metabolism	1.10 Biosynthesis of other secondary metabolites	ko00944	Flavone and flavonol biosynthesis	1	1	C12626	0	_
	1. Metabolism	1.10 Biosynthesis of other secondary metabolites	ko00942	Anthocyanin biosynthesis	1	1	C05905	0	_
	1. Metabolism	1.10 Biosynthesis of other secondary metabolites	ko00950	Isoquinoline alkaloid biosynthesis	1	1	C00811	0	_
	1. Metabolism	1.10 Biosynthesis of other secondary metabolites	ko00960	Tropane, piperidine and pyridine alkaloid biosynthesis	1	1	C00408	0	_
	1. Metabolism	1.10 Biosynthesis of other secondary metabolites	ko00524	Neomycin, kanamycin and gentamicin biosynthesis	1	1	C00043	0	_
	1. Metabolism	1.10 Biosynthesis of other secondary metabolites	ko00998	Biosynthesis of various secondary metabolites - part 2	2	2	C00423,C00811	0	_
	1. Metabolism	1.10 Biosynthesis of other secondary metabolites	ko00997	Biosynthesis of various secondary metabolites - part 3	1	0	_	1	C01005
	1. Metabolism	1.11 Xenobiotics biodegradation and metabolism	ko00362	Benzoate degradation	1	0	_	1	C00587
	1. Metabolism	1.11 Xenobiotics biodegradation and metabolism	ko00623	Toluene degradation	1	0	_	1	C00587
	1. Metabolism	1.11 Xenobiotics biodegradation and metabolism	ko00624	Polycyclic aromatic hydrocarbon degradation	1	0	_	1	C00587
	1. Metabolism	1.11 Xenobiotics biodegradation and metabolism	ko00980	Metabolism of xenobiotics by cytochrome P450	2	0	_	2	C11713,C11714
	1. Metabolism	1.12 Chemical structure transformation maps	ko01060	Biosynthesis of plant secondary metabolites	3	3	C00144,C00408,C00423	0	_
	1. Metabolism	1.12 Chemical structure transformation maps	ko01061	Biosynthesis of phenylpropanoids	6	5	C00811,C00974,C01617,C01752,C05905	1	C02666
	1. Metabolism	1.12 Chemical structure transformation maps	ko01062	Biosynthesis of terpenoids and steroids	2	2	C07667,C08797	0	_
	1. Metabolism	1.12 Chemical structure transformation maps	ko01064	Biosynthesis of alkaloids derived from ornithine, lysine and nicotinic acid	1	1	C00408	0	_
	1. Metabolism	1.12 Chemical structure transformation maps	ko01065	Biosynthesis of alkaloids derived from histidine and purine	2	2	C00144,C00388	0	_
	1. Metabolism	1.12 Chemical structure transformation maps	ko01066	Biosynthesis of alkaloids derived from terpenoid and polyketide	1	0	_	1	C09943
	1. Metabolism	1.12 Chemical structure transformation maps	ko01070	Biosynthesis of plant hormones	2	2	C00423,C00954	0	_
	2. Genetic Information Processing	2.2 Translation	ko00970	Aminoacyl-tRNA biosynthesis	1	0	_	1	C01005
	3. Environmental Information Processing	3.2 Signal transduction	ko04370	VEGF signaling pathway	1	0	_	1	C01312
	3. Environmental Information Processing	3.2 Signal transduction	ko04024	cAMP signaling pathway	1	0	_	1	C01312
	3. Environmental Information Processing	3.2 Signal transduction	ko04022	cGMP-PKG signaling pathway	1	1	C00144	0	_
	3. Environmental Information Processing	3.2 Signal transduction	ko04075	Plant hormone signal transduction	2	1	C00954	1	C02029
	3. Environmental Information Processing	3.3 Signaling molecules and interaction	ko04080	Neuroactive ligand-receptor interaction	4	2	C00388,C00696	2	C00735,C01312
	5. Organismal Systems	5.1 Immune system	ko04611	Platelet activation	2	1	C00427	1	C01312
	5. Organismal Systems	5.1 Immune system	ko04659	Th17 cell differentiation	1	1	C00777	0	_
	5. Organismal Systems	5.1 Immune system	ko04664	Fc epsilon RI signaling pathway	2	2	C00388,C00696	0	_
	5. Organismal Systems	5.1 Immune system	ko04672	Intestinal immune network for IgA production	1	1	C00777	0	_
	5. Organismal Systems	5.2 Endocrine system	ko04923	Regulation of lipolysis in adipocytes	1	1	C02140	0	_
	5. Organismal Systems	5.2 Endocrine system	ko04913	Ovarian steroidogenesis	1	1	C05138	0	_
	5. Organismal Systems	5.2 Endocrine system	ko04921	Oxytocin signaling pathway	1	1	C00427	0	_
	5. Organismal Systems	5.2 Endocrine system	ko04925	Aldosterone synthesis and secretion	1	1	C02140	0	_
	5. Organismal Systems	5.2 Endocrine system	ko04927	Cortisol synthesis and secretion	2	1	C05138	1	C00735
	5. Organismal Systems	5.3 Circulatory system	ko04270	Vascular smooth muscle contraction	1	0	_	1	C01312
	5. Organismal Systems	5.4 Digestive system	ko04971	Gastric acid secretion	1	1	C00388	0	_
	5. Organismal Systems	5.4 Digestive system	ko04976	Bile secretion	2	0	_	2	C00735,C01443
	5. Organismal Systems	5.4 Digestive system	ko04974	Protein digestion and absorption	1	1	C00388	0	_
	5. Organismal Systems	5.5 Excretory system	ko04960	Aldosterone-regulated sodium reabsorption	2	0	_	2	C00735,C00762
	5. Organismal Systems	5.6 Nervous system	ko04726	Serotonergic synapse	3	3	C00427,C00696,C05957	0	_
	5. Organismal Systems	5.6 Nervous system	ko04723	Retrograde endocannabinoid signaling	1	1	C00427	0	_
	5. Organismal Systems	5.6 Nervous system	ko04721	Synaptic vesicle cycle	1	1	C00388	0	_
	5. Organismal Systems	5.7 Sensory system	ko04744	Phototransduction	1	1	C00144	0	_
	5. Organismal Systems	5.7 Sensory system	ko04740	Olfactory transduction	1	1	C00144	0	_
	5. Organismal Systems	5.7 Sensory system	ko04742	Taste transduction	1	1	C00144	0	_
	5. Organismal Systems	5.7 Sensory system	ko04750	Inflammatory mediator regulation of TRP channels	2	1	C00388	1	C00808

## Sheet: S5
Table S5:Correlation analysis of DEGs and DEMs
Group	Gene ID	Compound name	Correlation value	P value
10d vs 3d	111023550	Com_17336_neg	-0.724019	0.103738
	111024927	Com_17336_neg	-0.822229	0.044595
	111023684	Com_17336_neg	-0.960062	0.00236068
	novel.306	Com_17336_neg	-0.870736	0.0239839
	111024635	Com_17336_neg	-0.906554	0.0126902
	111019967	Com_17336_neg	-0.814764	0.0482908
	111023422	Com_17336_neg	-0.944445	0.00454378
	111025371	Com_17336_neg	-0.899	0.0147865
	111009740	Com_17336_neg	-0.926905	0.00781898
	111012166	Com_17336_neg	-0.8449	0.0342184
	111010516	Com_17336_neg	-0.915552	0.0103961
	111012406	Com_17336_neg	-0.875059	0.0224401
	111020916	Com_17336_neg	-0.842564	0.0352279
	111016655	Com_17336_neg	-0.70148	0.12037
	novel.363	Com_17336_neg	-0.965344	0.00178074
	111006822	Com_17336_neg	-0.89059	0.017301
	111013206	Com_17336_neg	-0.851422	0.0314733
	111023915	Com_17336_neg	-0.753128	0.0838956
	111013212	Com_17336_neg	-0.738538	0.0936065
	111004589	Com_17336_neg	-0.974585	0.000960689
	111023882	Com_17336_neg	-0.927279	0.00774015
	111019861	Com_17336_neg	-0.959244	0.00245775
	111019418	Com_17336_neg	-0.898757	0.0148564
	111013508	Com_17336_neg	-0.828561	0.0415677
	111008037	Com_17336_neg	-0.753487	0.0836632
	111005028	Com_17336_neg	-0.863549	0.0266581
	111011419	Com_17336_neg	-0.955389	0.00294078
	111017493	Com_17336_neg	-0.469562	0.347423
	111013507	Com_17336_neg	-0.922203	0.00884322
	111006073	Com_17336_neg	-0.896259	0.015585
	111005138	Com_17336_neg	-0.959139	0.00247033
	111023773	Com_17336_neg	-0.875552	0.0222673
	111007995	Com_17336_neg	-0.812555	0.0494105
	111005399	Com_17336_neg	-0.874457	0.0226524
	111005783	Com_17336_neg	-0.974266	0.000984833
	111015511	Com_17336_neg	-0.874027	0.0228043
	111025771	Com_17336_neg	-0.97538	0.00090179
	111008503	Com_17336_neg	-0.917997	0.00981101
	111004981	Com_17336_neg	-0.609718	0.198756
	111008026	Com_17336_neg	-0.7532	0.0838487
	111014244	Com_17336_neg	-0.850689	0.0317764
	111007578	Com_17336_neg	-0.937496	0.00573805
	111014265	Com_17336_neg	-0.915573	0.0103911
	111020975	Com_17336_neg	-0.930868	0.00700368
	111016874	Com_17336_neg	-0.799823	0.0560956
	111007589	Com_17336_neg	-0.969593	0.00137283
	111011336	Com_17336_neg	-0.793927	0.0593235
	111005527	Com_17336_neg	-0.859712	0.0281405
	111021056	Com_17336_neg	-0.877651	0.0215382
	111008675	Com_17336_neg	-0.869368	0.0244824
	111023023	Com_17336_neg	-0.864284	0.0263782
	111023888	Com_17336_neg	-0.976981	0.000788705
	111005711	Com_17336_neg	-0.695133	0.125248
	novel.85	Com_17336_neg	-0.980557	0.000563381
	111016029	Com_17336_neg	-0.889715	0.0175735
	111013520	Com_17336_neg	-0.861711	0.0273636
	111004960	Com_17336_neg	-0.937637	0.0057125
	111017935	Com_17336_neg	-0.947157	0.00411479
	111025873	Com_17336_neg	-0.717327	0.108562
	novel.819	Com_17336_neg	-0.94872	0.00387703
	111018253	Com_17336_neg	-0.902321	0.0138457
	novel.552	Com_17336_neg	-0.716675	0.109038
	111018852	Com_17336_neg	-0.956007	0.00286056
	111009720	Com_17336_neg	-0.936285	0.00595999
	111024778	Com_17336_neg	-0.826069	0.042747
	111011625	Com_17336_neg	-0.917392	0.00995436
	111024712	Com_17336_neg	-0.839695	0.036487
	111021432	Com_17336_neg	-0.946372	0.00423686
	111025195	Com_17336_neg	-0.709098	0.114628
	111006973	Com_17336_neg	-0.652364	0.16027
	111019185	Com_17336_neg	-0.763464	0.0773068
	111009436	Com_17336_neg	-0.941148	0.00509349
	novel.283	Com_17336_neg	-0.507712	0.303869
	novel.44	Com_17336_neg	-0.792108	0.0603361
	111010820	Com_17336_neg	-0.846965	0.0333377
	111005391	Com_17336_neg	-0.902603	0.0137674
	111014255	Com_17336_neg	-0.80165	0.0551124
	111020173	Com_17336_neg	-0.95753	0.00266722
	111005565	Com_17336_neg	-0.945586	0.00436078
	111007560	Com_17336_neg	-0.800691	0.0556276
	novel.1037	Com_17336_neg	-0.702226	0.119802
	111009467	Com_17336_neg	-0.784905	0.0644229
	111006873	Com_17336_neg	-0.906871	0.0126055
	111014148	Com_17336_neg	-0.799213	0.0564257
	novel.911	Com_17336_neg	-0.333793	0.517906
	111008016	Com_17336_neg	-0.800447	0.0557587
	novel.72	Com_17336_neg	-0.963671	0.00195573
	111012437	Com_17336_neg	-0.891984	0.016871
	111025805	Com_17336_neg	-0.71061	0.113502
	novel.958	Com_17336_neg	-0.971283	0.00122515
	111021395	Com_17336_neg	-0.941448	0.00504212
	111018635	Com_17336_neg	-0.891573	0.0169973
	111017487	Com_17336_neg	-0.895152	0.0159132
	111022522	Com_17336_neg	-0.947122	0.0041202
	111011282	Com_17336_neg	-0.902585	0.0137722
	111016711	Com_17336_neg	-0.906262	0.0127684
	novel.59	Com_17336_neg	-0.894208	0.0161959
	111024518	Com_17336_neg	-0.888207	0.0180478
	111013746	Com_17336_neg	-0.970844	0.0012627
	111013452	Com_17336_neg	-0.885485	0.0189196
	111018068	Com_17336_neg	-0.960259	0.00233761
	111012225	Com_17336_neg	-0.771247	0.0725067
	111019873	Com_17336_neg	-0.918873	0.00960531
	111019432	Com_17336_neg	-0.785539	0.0640583
	111025625	Com_17336_neg	-0.903155	0.0136144
	111021887	Com_17336_neg	-0.788291	0.0624864
	111006880	Com_17336_neg	-0.903152	0.0136151
	111006535	Com_17336_neg	-0.912582	0.0111288
	111021194	Com_17336_neg	-0.863977	0.0264952
	111016084	Com_17336_neg	-0.934487	0.00629739
	novel.471	Com_17336_neg	-0.858639	0.0285618
	111017619	Com_17336_neg	-0.950488	0.00361649
	111024760	Com_17336_neg	-0.844165	0.0345347
	111020970	Com_17336_neg	-0.85249	0.0310338
	111017519	Com_17336_neg	-0.959528	0.00242379
	111009732	Com_17336_neg	-0.821805	0.0448012
	111007941	Com_17336_neg	-0.957947	0.00261546
	111015821	Com_17336_neg	-0.849094	0.0324407
	111004765	Com_17336_neg	-0.82586	0.0428468
	111021054	Com_17336_neg	-0.948437	0.0039195
	111017531	Com_17336_neg	-0.973282	0.00106121
	111006846	Com_17336_neg	-0.974752	0.000948137
	111013814	Com_17336_neg	-0.957374	0.00268668
	111013222	Com_17336_neg	-0.921165	0.00907757
	111011335	Com_17336_neg	-0.953809	0.00315119
	111011186	Com_17336_neg	-0.930426	0.00709233
	111012816	Com_17336_neg	-0.950272	0.00364778
	111015507	Com_17336_neg	-0.969067	0.00142051
	111009813	Com_17336_neg	-0.608076	0.200306
	111020972	Com_17336_neg	-0.864392	0.0263375
	novel.1034	Com_17336_neg	-0.813565	0.0488967
	111025025	Com_17336_neg	-0.856178	0.0295397
	111019061	Com_17336_neg	-0.936504	0.00591965
	111018839	Com_17336_neg	-0.887621	0.018234
	111020507	Com_17336_neg	-0.854068	0.0303904
	111012724	Com_17336_neg	-0.875264	0.0223682
	111005418	Com_17336_neg	-0.887007	0.0184298
	111017854	Com_17336_neg	-0.87334	0.0230481
	novel.691	Com_17336_neg	-0.921043	0.00910513
	111008909	Com_17336_neg	-0.927313	0.0077331
	111011384	Com_17336_neg	-0.934774	0.00624287
	111019060	Com_17336_neg	-0.870068	0.0242266
	111021153	Com_17336_neg	-0.856549	0.0293914
	111016553	Com_17336_neg	-0.849979	0.0320711
	111020484	Com_17336_neg	-0.934515	0.00629205
	111018324	Com_17336_neg	-0.821491	0.0449538
	111025858	Com_17336_neg	-0.816474	0.0474319
	111023939	Com_17336_neg	-0.961933	0.00214609
	111014144	Com_17336_neg	-0.979136	0.000648441
	111023502	Com_17336_neg	-0.946759	0.00417647
	111018899	Com_17336_neg	-0.814384	0.0484826
	111013782	Com_17336_neg	-0.902952	0.0136703
	111025890	Com_17336_neg	-0.665392	0.149212
	111008483	Com_17336_neg	-0.841857	0.0355365
	novel.61	Com_17336_neg	-0.904153	0.0133397
	novel.380	Com_17336_neg	-0.946715	0.00418332
	111007270	Com_17336_neg	-0.952179	0.00337557
	111013480	Com_17336_neg	-0.966543	0.00166028
	111015695	Com_17336_neg	-0.867717	0.0250909
	111009815	Com_17336_neg	-0.945752	0.0043345
	111011291	Com_17336_neg	-0.939511	0.00537764
	novel.536	Com_17336_neg	-0.949516	0.00375867
	111009798	Com_17336_neg	-0.947778	0.00401943
	111005285	Com_17336_neg	-0.949554	0.00375295
	111018461	Com_17336_neg	-0.703565	0.118786
	novel.1035	Com_17336_neg	-0.847197	0.0332394
	111012889	Com_17336_neg	-0.74572	0.088767
	111008616	Com_17336_neg	-0.610344	0.198167
	111014978	Com_17336_neg	-0.81825	0.0465478
	111021125	Com_17336_neg	-0.922292	0.00882309
	111013088	Com_17336_neg	-0.927182	0.0077607
	111016467	Com_17336_neg	-0.866423	0.0255726
	111008455	Com_17336_neg	-0.864213	0.0264053
	111021426	Com_17336_neg	-0.910396	0.0116836
	111017856	Com_17336_neg	-0.829623	0.0410694
	111025872	Com_17336_neg	-0.930514	0.00707463
	111019604	Com_17336_neg	-0.858028	0.0288031
	111005065	Com_17336_neg	-0.870046	0.0242349
	111021758	Com_17336_neg	-0.956511	0.00279579
	111006630	Com_17336_neg	-0.81596	0.0476891
	111024659	Com_17336_neg	-0.859608	0.0281814
	novel.570	Com_17336_neg	-0.945891	0.00431252
	novel.780	Com_17336_neg	-0.65414	0.158743
	111010850	Com_17336_neg	-0.726571	0.101924
	novel.853	Com_17336_neg	-0.794752	0.0588669
	111019101	Com_17336_neg	-0.768819	0.0739891
	111017835	Com_17336_neg	-0.882759	0.0198124
	111016732	Com_17336_neg	-0.97937	0.000634
	111017958	Com_17336_neg	-0.898455	0.0149435
	111020949	Com_17336_neg	-0.906504	0.0127036
	111004801	Com_17336_neg	-0.922132	0.00885917
	111009391	Com_17336_neg	-0.887454	0.0182872
	111022741	Com_17336_neg	-0.931071	0.00696314
	111017486	Com_17336_neg	-0.859476	0.0282332
	novel.102	Com_17336_neg	-0.921739	0.00894756
	novel.666	Com_17336_neg	-0.544855	0.263593
	111025729	Com_17336_neg	-0.874778	0.022539
	111021222	Com_17336_neg	-0.86612	0.025686
	111008376	Com_17336_neg	-0.922735	0.00872421
	111014341	Com_17336_neg	-0.946265	0.00425356
	111017063	Com_17336_neg	-0.838289	0.037111
	111021050	Com_17336_neg	-0.930828	0.00701169
	111012734	Com_17336_neg	-0.436356	0.387008
	111009403	Com_17336_neg	-0.924935	0.00824067
	111021952	Com_17336_neg	-0.820831	0.0452763
	111014141	Com_17336_neg	-0.97736	0.000763067
	111023524	Com_17336_neg	-0.852182	0.0311603
	111006183	Com_17336_neg	-0.69454	0.125708
	111020037	Com_17336_neg	-0.611576	0.197008
	novel.187	Com_17336_neg	-0.934357	0.00632198
	111007764	Com_17336_neg	-0.926123	0.00798505
	111011405	Com_17336_neg	-0.840321	0.0362105
	111020871	Com_17336_neg	-0.840718	0.0360357
	111016820	Com_17336_neg	-0.900216	0.0144385
	111004626	Com_17336_neg	-0.931809	0.0068165
	111013704	Com_17336_neg	-0.914404	0.0106764
	111006487	Com_17336_neg	-0.910621	0.0116259
	111022224	Com_17336_neg	-0.857556	0.0289905
	111022346	Com_17336_neg	-0.654657	0.158299
	111023372	Com_17336_neg	-0.910991	0.0115314
	111005493	Com_17336_neg	-0.857323	0.029083
	111016631	Com_17336_neg	-0.722662	0.104708
	111011923	Com_17336_neg	-0.878665	0.0211902
	111022720	Com_17336_neg	-0.957091	0.0027223
	novel.458	Com_17336_neg	-0.709048	0.114664
	111011034	Com_17336_neg	-0.832307	0.0398235
	111012046	Com_17336_neg	-0.902043	0.0139235
	111012485	Com_17336_neg	-0.891523	0.0170127
	111021662	Com_17336_neg	-0.800615	0.0556684
	111017726	Com_17336_neg	-0.788958	0.0621086
	111011437	Com_17336_neg	-0.901652	0.0140328
	111023385	Com_17336_neg	-0.802067	0.0548891
	111006971	Com_17336_neg	-0.948848	0.00385794
	111010509	Com_17336_neg	-0.976767	0.000803407
	111022146	Com_17336_neg	-0.949292	0.00379174
	111014143	Com_17336_neg	-0.786795	0.0633391
	111025478	Com_17336_neg	-0.747816	0.0873761
	111015564	Com_17336_neg	-0.757189	0.081278
	111005383	Com_17336_neg	-0.908329	0.0122202
	111011032	Com_17336_neg	-0.884262	0.0193177
	111008381	Com_17336_neg	-0.887259	0.0183492
	111023623	Com_17336_neg	-0.930781	0.00702109
	111006766	Com_17336_neg	-0.982422	0.000460744
	111025317	Com_17336_neg	-0.887253	0.0183511
	111007467	Com_17336_neg	-0.970846	0.00126258
	111015259	Com_17336_neg	-0.919342	0.00949618
	111013331	Com_17336_neg	-0.837788	0.0373349
	111012791	Com_17336_neg	-0.85429	0.0303002
	111024731	Com_17336_neg	-0.60492	0.203298
	111008920	Com_17336_neg	-0.970999	0.00124936
	111017962	Com_17336_neg	-0.916978	0.0100529
	111020669	Com_17336_neg	-0.919969	0.00935121
	111017498	Com_17336_neg	-0.806968	0.0522955
	111007861	Com_17336_neg	-0.689057	0.129996
	111018538	Com_17336_neg	-0.88459	0.0192106
	111014935	Com_17336_neg	-0.931904	0.0067978
	111022629	Com_17336_neg	-0.967222	0.00159398
	111016853	Com_17336_neg	-0.976903	0.000794014
	111018262	Com_17336_neg	-0.888653	0.0179071
	111004963	Com_17336_neg	-0.952572	0.00332081
	111014362	Com_17336_neg	-0.801536	0.0551733
	111011079	Com_17336_neg	-0.850602	0.0318122
	111014339	Com_17336_neg	-0.933024	0.00657843
	111012419	Com_17336_neg	-0.980874	0.000545233
	novel.5	Com_17336_neg	-0.961491	0.00219592
	111006033	Com_17336_neg	-0.959139	0.0024703
	111014963	Com_17336_neg	-0.834256	0.0389298
	111020681	Com_17336_neg	-0.847095	0.0332825
	111018920	Com_17336_neg	-0.876061	0.0220895
	111024732	Com_17336_neg	-0.955887	0.00287596
	111009596	Com_17336_neg	-0.921403	0.00902345
	111007920	Com_17336_neg	-0.916773	0.0101019
	111012448	Com_17336_neg	-0.785447	0.0641114
	111022911	Com_17336_neg	-0.729005	0.100207
	111018420	Com_17336_neg	-0.973044	0.00108015
	111006474	Com_17336_neg	-0.768062	0.0744544
	111013759	Com_17336_neg	-0.971714	0.00118883
	111013042	Com_17336_neg	-0.976528	0.00081991
	111020688	Com_17336_neg	-0.986159	0.000286031
	111007030	Com_17336_neg	-0.957022	0.00273096
	111017489	Com_17336_neg	-0.940326	0.00523517
	novel.464	Com_17336_neg	-0.98212	0.000476676
	111008617	Com_17336_neg	-0.835595	0.0383217
	111018104	Com_17336_neg	-0.911178	0.0114837
	111009411	Com_17336_neg	-0.820773	0.0453047
	111005469	Com_17336_neg	-0.943393	0.00471579
	111018333	Com_17336_neg	-0.819173	0.0460914
	111023601	Com_17336_neg	-0.974058	0.00100073
	111022577	Com_17336_neg	-0.520847	0.289377
	111019840	Com_17336_neg	-0.939605	0.00536127
	111017946	Com_17336_neg	-0.918319	0.0097352
	111015250	Com_17336_neg	-0.935026	0.00619525
	novel.478	Com_17336_neg	-0.872152	0.0234727
	111006479	Com_17336_neg	-0.937247	0.00578339
	111012812	Com_17336_neg	-0.92383	0.00848188
	novel.1036	Com_17336_neg	-0.759657	0.0797053
	111015115	Com_17336_neg	-0.88321	0.0196634
	111015363	Com_17336_neg	-0.85119	0.0315689
	111006445	Com_17336_neg	-0.964505	0.00186752
	111006122	Com_17336_neg	-0.856426	0.0294405
	111008114	Com_17336_neg	-0.835143	0.0385267
	111008159	Com_17336_neg	-0.890141	0.0174406
	111024756	Com_17336_neg	-0.983843	0.000389447
	111025654	Com_17336_neg	-0.973303	0.00105955
	111007607	Com_17336_neg	-0.950869	0.00356153
	111021115	Com_17336_neg	-0.720543	0.106232
	111019297	Com_17336_neg	-0.950384	0.0036316
	111026034	Com_17336_neg	-0.901476	0.0140824
	111018312	Com_17336_neg	-0.960474	0.00231258
	111008907	Com_17336_neg	-0.884493	0.0192424
	111019086	Com_17336_neg	-0.667554	0.147409
	111017168	Com_17336_neg	-0.842789	0.0351301
	111020820	Com_17336_neg	-0.907388	0.0124682
	111025630	Com_17336_neg	-0.897561	0.0152032
	111026137	Com_17336_neg	-0.940322	0.00523592
	111024849	Com_17336_neg	-0.961076	0.00224312
	111025979	Com_17336_neg	-0.955482	0.00292873
	111010684	Com_17336_neg	-0.932279	0.00672386
	111021142	Com_17336_neg	-0.980105	0.000589776
	111011372	Com_17336_neg	-0.936656	0.00589166
	111015797	Com_17336_neg	-0.948677	0.00388348
	111022179	Com_17336_neg	-0.837614	0.037413
	111013904	Com_17336_neg	-0.806934	0.0523135
	111013335	Com_17336_neg	-0.883651	0.019518
	111019210	Com_17336_neg	-0.951039	0.00353712
	111015934	Com_17336_neg	-0.818616	0.0463664
	111007825	Com_17336_neg	-0.950003	0.00368707
	111023243	Com_17336_neg	-0.958236	0.00257988
	111023395	Com_17336_neg	-0.969559	0.00137586
	111023285	Com_17336_neg	-0.83876	0.0369014
	111009252	Com_17336_neg	-0.908319	0.0122229
	111018861	Com_17336_neg	-0.874929	0.0224858
	111005773	Com_17336_neg	-0.697869	0.123135
	111013606	Com_17336_neg	-0.955866	0.00287872
	111014530	Com_17336_neg	-0.957936	0.00261681
	111023061	Com_17336_neg	-0.944397	0.00455155
	111017462	Com_17336_neg	-0.772424	0.0717931
	111007533	Com_17336_neg	-0.801418	0.0552368
	111023097	Com_17336_neg	-0.914671	0.010611
	111013360	Com_17336_neg	-0.850361	0.0319124
	111009920	Com_17336_neg	-0.742628	0.0908363
	111008884	Com_17336_neg	-0.85232	0.0311036
	111023336	Com_17336_neg	-0.961869	0.00215321
	111005745	Com_17336_neg	-0.968217	0.00149919
	111020333	Com_17336_neg	-0.875904	0.022144
	111010832	Com_17336_neg	-0.97734	0.000764395
	111015246	Com_17336_neg	-0.722761	0.104638
	111014028	Com_17336_neg	-0.875825	0.0221719
	111018442	Com_17336_neg	-0.974294	0.000982677
	111005572	Com_17336_neg	-0.867813	0.0250554
	111022152	Com_17336_neg	-0.87425	0.0227255
	111018197	Com_17336_neg	-0.871209	0.0238127
	111020218	Com_17336_neg	-0.864766	0.0261958
	111024215	Com_17336_neg	-0.698224	0.122862
	novel.602	Com_17336_neg	-0.838848	0.0368622
	111007113	Com_17336_neg	-0.974505	0.000966672
	111018938	Com_17336_neg	-0.839524	0.0365625
	111012647	Com_17336_neg	-0.977373	0.000762169
	111019431	Com_17336_neg	-0.892064	0.0168465
	111025894	Com_17336_neg	-0.897901	0.0151043
	111014634	Com_17336_neg	-0.936792	0.00586665
	111015481	Com_17336_neg	-0.864268	0.0263845
	111022425	Com_17336_neg	-0.959003	0.00248665
	111015808	Com_17336_neg	-0.895895	0.0156925
	111010298	Com_17336_neg	-0.912066	0.0112585
	111008639	Com_17336_neg	-0.875171	0.0224008
	111010669	Com_17336_neg	-0.835759	0.0382475
	111006567	Com_17336_neg	-0.962883	0.00204093
	111017855	Com_17336_neg	-0.958032	0.00260499
	111022133	Com_17336_neg	-0.939995	0.00529295
	111012697	Com_17336_neg	-0.800574	0.0556906
	111011293	Com_17336_neg	-0.956644	0.00277888
	111023944	Com_17336_neg	-0.722368	0.104919
	111017309	Com_17336_neg	-0.940256	0.00524738
	111024744	Com_17336_neg	-0.929049	0.00737246
	111007692	Com_17336_neg	-0.770203	0.0731423
	111014754	Com_17336_neg	-0.930436	0.00709036
	111005733	Com_17336_neg	-0.861172	0.0275722
	111011385	Com_17336_neg	-0.826715	0.0424399
	111019657	Com_17336_neg	-0.901463	0.0140859
	novel.385	Com_17336_neg	-0.96017	0.00234804
	111023138	Com_17336_neg	-0.912085	0.0112537
	111019823	Com_17336_neg	-0.810002	0.0507193
	111009647	Com_17336_neg	-0.852591	0.0309925
	111026070	Com_17336_neg	-0.810331	0.0505501
	111006862	Com_17336_neg	-0.973523	0.00104229
	111006277	Com_17336_neg	-0.951624	0.00345381
	111023936	Com_17336_neg	-0.977548	0.000750468
	111007813	Com_17336_neg	-0.94957	0.00375065
	111011902	Com_17336_neg	-0.802543	0.0546345
	111009045	Com_17336_neg	-0.97437	0.000976936
	111005709	Com_17336_neg	-0.920167	0.00930553
	111020693	Com_17336_neg	-0.780962	0.0667119
	111012162	Com_17336_neg	-0.787438	0.0629721
	111018217	Com_17336_neg	-0.772842	0.0715404
	111013671	Com_17336_neg	-0.965676	0.00174703
	111011064	Com_17336_neg	-0.945194	0.00442325
	111007191	Com_17336_neg	-0.906696	0.0126523
	111020689	Com_17336_neg	-0.960667	0.00229016
	111021600	Com_17336_neg	-0.691623	0.127982
	111010634	Com_17336_neg	-0.536116	0.272872
	111012781	Com_17336_neg	-0.915079	0.010511
	111018842	Com_17336_neg	-0.932093	0.00676044
	111005397	Com_17336_neg	-0.973137	0.00107273
	111020255	Com_17336_neg	-0.894659	0.0160607
	111023584	Com_17336_neg	-0.917741	0.0098714
	111006170	Com_17336_neg	-0.931557	0.00686637
	111023989	Com_17336_neg	-0.891811	0.0169242
	111025084	Com_17336_neg	-0.850733	0.0317581
	111025003	Com_17336_neg	-0.866136	0.0256799
	111009258	Com_17336_neg	-0.604819	0.203394
	111010599	Com_17336_neg	-0.734061	0.0966816
	111006420	Com_17336_neg	-0.906221	0.0127794
	111018161	Com_17336_neg	-0.889525	0.0176329
	111006410	Com_17336_neg	-0.961689	0.00217348
	111009626	Com_17336_neg	-0.948888	0.00385183
	111007192	Com_17336_neg	-0.766764	0.0752548
	111004644	Com_17336_neg	-0.943349	0.00472312
	111008284	Com_17336_neg	-0.924602	0.00831298
	111014131	Com_17336_neg	-0.959739	0.00239877
	111022556	Com_17336_neg	-0.914704	0.0106028
	111026108	Com_17336_neg	-0.970397	0.00130154
	111025659	Com_17336_neg	-0.876914	0.0217929
	111019339	Com_17336_neg	-0.899018	0.0147811
	111019774	Com_17336_neg	-0.860634	0.027781
	111020344	Com_17336_neg	-0.856455	0.0294288
	111025706	Com_17336_neg	-0.948716	0.0038776
	111023981	Com_17336_neg	-0.913607	0.0108731
	111016676	Com_17336_neg	-0.863626	0.0266288
	111016728	Com_17336_neg	-0.923795	0.00848947
	111020933	Com_17336_neg	-0.921091	0.00909439
	111024050	Com_17336_neg	-0.773316	0.0712542
	111020116	Com_17336_neg	-0.80769	0.0519187
	111018581	Com_17336_neg	-0.937599	0.00571926
	111017718	Com_17336_neg	-0.829349	0.0411977
	111012784	Com_17336_neg	-0.949338	0.00378492
	111011082	Com_17336_neg	-0.784054	0.0649139
	111020918	Com_17336_neg	-0.970874	0.0012601
	111025628	Com_17336_neg	-0.947186	0.00411027
	111024895	Com_17336_neg	-0.926337	0.00793942
	novel.267	Com_17336_neg	-0.880774	0.0204748
	111021103	Com_17336_neg	-0.96011	0.00235509
	111005267	Com_17336_neg	-0.848278	0.0327832
	111014655	Com_17336_neg	-0.96258	0.00207415
	111006911	Com_17336_neg	-0.951841	0.00342302
	111010114	Com_17336_neg	-0.895687	0.0157544
	111025786	Com_17336_neg	-0.725761	0.102498
	111019794	Com_17336_neg	-0.923169	0.00862782
	111015078	Com_17336_neg	-0.827351	0.0421384
	111017725	Com_17336_neg	-0.917724	0.00987561
	111011196	Com_17336_neg	-0.950426	0.00362543
	111017878	Com_17336_neg	-0.962869	0.00204249
	novel.993	Com_17336_neg	-0.884115	0.0193658
	111019412	Com_17336_neg	-0.878317	0.0213093
	111012239	Com_17336_neg	-0.863274	0.0267632
	111024013	Com_17336_neg	-0.910322	0.0117026
	111012867	Com_17336_neg	-0.800328	0.0558231
	111008492	Com_17336_neg	-0.949522	0.00375774
	111005692	Com_17336_neg	-0.887962	0.0181257
	111020407	Com_17336_neg	-0.809864	0.0507908
	111018629	Com_17336_neg	-0.978633	0.000679958
	111006559	Com_17336_neg	-0.823483	0.0439874
	111022170	Com_17336_neg	-0.970596	0.00128418
	111012436	Com_17336_neg	-0.945573	0.00436289
	novel.752	Com_17336_neg	-0.658439	0.155072
	111008670	Com_17336_neg	-0.752114	0.0845552
	111014274	Com_17336_neg	-0.850991	0.0316513
	111026160	Com_17336_neg	-0.930455	0.00708656
	111025563	Com_17336_neg	-0.942582	0.00485065
	111017317	Com_17336_neg	-0.952608	0.00331572
	111020957	Com_17336_neg	-0.887186	0.0183725
	111022778	Com_17336_neg	-0.91555	0.0103965
	novel.554	Com_17336_neg	-0.952397	0.00334516
	111022690	Com_17336_neg	-0.944199	0.00458381
	111026128	Com_17336_neg	-0.933299	0.00652516
	111010641	Com_17336_neg	-0.892368	0.0167537
	novel.580	Com_17336_neg	-0.975756	0.000874549
	111018676	Com_17336_neg	-0.854652	0.0301538
	111017298	Com_17336_neg	-0.97195	0.00116914
	111011611	Com_17336_neg	-0.878048	0.0214015
	111008791	Com_17336_neg	-0.957409	0.00268238
	111008561	Com_17336_neg	-0.911541	0.0113913
	111021506	Com_17336_neg	-0.940412	0.0052203
	111006313	Com_17336_neg	-0.927343	0.00772684
	111026068	Com_17336_neg	-0.88161	0.0201945
	111014934	Com_17336_neg	-0.918367	0.0097239
	111005780	Com_17336_neg	-0.902634	0.0137586
	111015815	Com_17336_neg	-0.881383	0.0202707
	111017388	Com_17336_neg	-0.851445	0.0314637
	111017295	Com_17336_neg	-0.873756	0.0229002
	111009034	Com_17336_neg	-0.942712	0.00482894
	111013719	Com_17336_neg	-0.78757	0.0628968
	111006052	Com_17336_neg	-0.962829	0.00204684
	111016501	Com_17336_neg	-0.911592	0.0113784
	111011430	Com_17336_neg	-0.964732	0.00184386
	111007312	Com_17336_neg	-0.982275	0.000468494
	111010916	Com_17336_neg	-0.873744	0.0229046
	111012001	Com_17336_neg	-0.971924	0.00117131
	111010094	Com_17336_neg	-0.851136	0.0315911
	111022190	Com_17336_neg	-0.881781	0.0201374
	111009989	Com_17336_neg	-0.937439	0.00574833
	111020833	Com_17336_neg	-0.709194	0.114556
	111021888	Com_17336_neg	-0.96807	0.001513
	111010815	Com_17336_neg	-0.867149	0.0253016
	111018480	Com_17336_neg	-0.910956	0.0115402
	111004917	Com_17336_neg	-0.971709	0.00118926
	111020364	Com_17336_neg	-0.658567	0.154963
	111009678	Com_17336_neg	-0.887896	0.0181467
	111011505	Com_17336_neg	-0.970516	0.00129118
	111016580	Com_17336_neg	-0.870349	0.0241244
	111008119	Com_17336_neg	-0.747828	0.0873679
	111025809	Com_17336_neg	-0.810625	0.0503986
	111021325	Com_17336_neg	-0.942661	0.00483742
	111009242	Com_17336_neg	-0.91494	0.010545
	111007976	Com_17336_neg	-0.931019	0.00697335
	111005913	Com_17336_neg	-0.943577	0.00468555
	111015502	Com_17336_neg	-0.851953	0.0312545
	111019737	Com_17336_neg	-0.914104	0.0107503
	111013866	Com_17336_neg	-0.970877	0.00125984
	111010875	Com_17336_neg	-0.932488	0.00668302
	111005011	Com_17336_neg	-0.832241	0.0398539
	111014406	Com_17336_neg	-0.855434	0.0298385
	111023135	Com_17336_neg	-0.958659	0.00252835
	111014130	Com_17336_neg	-0.772002	0.0720487
	111019160	Com_17336_neg	-0.974621	0.000957976
	111017001	Com_17336_neg	-0.848025	0.0328894
	111021128	Com_17336_neg	-0.967036	0.00161202
	111018921	Com_17336_neg	-0.720179	0.106495
	111005357	Com_17336_neg	-0.88307	0.0197097
	111013718	Com_17336_neg	-0.941386	0.00505278
	111015702	Com_17336_neg	-0.850574	0.0318242
	111025856	Com_17336_neg	-0.878271	0.0213252
	111009646	Com_17336_neg	-0.95524	0.00296036
	111014182	Com_17336_neg	-0.9026	0.0137682
	111005354	Com_17336_neg	-0.816089	0.0476248
	111014927	Com_17336_neg	-0.905069	0.0130902
	111020582	Com_17336_neg	-0.956162	0.00284048
	111015026	Com_17336_neg	-0.935491	0.00610787
	111006195	Com_17336_neg	-0.937492	0.00573869
	111017315	Com_17336_neg	-0.858473	0.0286276
	111025133	Com_17336_neg	-0.799178	0.0564446
	111019845	Com_17336_neg	-0.822362	0.0445301
	111024516	Com_17336_neg	-0.875918	0.0221394
	111006698	Com_17336_neg	-0.970304	0.00130965
	111011135	Com_17336_neg	-0.931814	0.00681556
	111010763	Com_17336_neg	-0.953949	0.00313225
	novel.360	Com_17336_neg	-0.97256	0.00111913
	111007338	Com_17336_neg	-0.950006	0.00368665
	111005544	Com_17336_neg	-0.957522	0.00266821
	111005732	Com_17336_neg	-0.753012	0.0839712
	111015360	Com_17336_neg	-0.731017	0.0987973
	111022472	Com_17336_neg	-0.88365	0.0195185
	111014261	Com_17336_neg	-0.934401	0.00631369
	111018729	Com_17336_neg	-0.785173	0.0642689
	111019779	Com_17336_neg	-0.959321	0.00244849
	111022429	Com_17336_neg	-0.934016	0.0063871
	111020070	Com_17336_neg	-0.931018	0.00697368
	111007231	Com_17336_neg	-0.967735	0.0015447
	111014502	Com_17336_neg	-0.931007	0.00697588
	111021882	Com_17336_neg	-0.969592	0.00137292
	111020305	Com_17336_neg	-0.992426	8.58318e-05
	111012902	Com_17336_neg	-0.951162	0.00351947
	111013786	Com_17336_neg	-0.92183	0.00892689
	111007494	Com_17336_neg	-0.72855	0.100527
	111019448	Com_17336_neg	-0.934618	0.0062724
	111021202	Com_17336_neg	-0.975286	0.000908653
	111023219	Com_17336_neg	-0.892325	0.0167666
	111005321	Com_17336_neg	-0.970923	0.00125591
	111016147	Com_17336_neg	-0.874046	0.0227976
	111017755	Com_17336_neg	-0.888922	0.0178222
	111020594	Com_17336_neg	-0.973394	0.00105241
	111004788	Com_17336_neg	-0.816923	0.0472076
	novel.335	Com_17336_neg	-0.863604	0.0266371
	111025775	Com_17336_neg	-0.944168	0.00458887
	111024699	Com_17336_neg	-0.89829	0.0149913
	111006287	Com_17336_neg	-0.701905	0.120047
	111009897	Com_17336_neg	-0.904807	0.0131614
	111025163	Com_17336_neg	-0.977051	0.000783914
	111020592	Com_17336_neg	-0.889002	0.0177971
	111024401	Com_17336_neg	-0.961549	0.00218924
	111011690	Com_17336_neg	-0.927529	0.00768767
	111016037	Com_17336_neg	-0.976898	0.000794374
	111007562	Com_17336_neg	-0.91277	0.0110818
	111021726	Com_17336_neg	-0.924928	0.00824222
	111008428	Com_17336_neg	-0.977837	0.000731332
	111004764	Com_17336_neg	-0.949638	0.00374056
	111005338	Com_17336_neg	-0.91513	0.0104988
	111014516	Com_17336_neg	-0.966445	0.00167001
	111004683	Com_17336_neg	-0.948556	0.00390164
	111014553	Com_17336_neg	-0.984689	0.000349828
	111011945	Com_17336_neg	-0.969743	0.00135938
	111006489	Com_17336_neg	-0.852743	0.0309302
	111004957	Com_17336_neg	-0.722175	0.105058
	111008592	Com_17336_neg	-0.961695	0.00217277
	111015154	Com_17336_neg	-0.948737	0.00387452
	111012753	Com_17336_neg	-0.923581	0.00853662
	111009005	Com_17336_neg	-0.831102	0.0403808
	111025094	Com_17336_neg	-0.976243	0.000839909
	111019669	Com_17336_neg	-0.731581	0.0984036
	111023913	Com_17336_neg	-0.961035	0.00224785
	111018413	Com_17336_neg	-0.98291	0.000435625
	111018836	Com_17336_neg	-0.950665	0.00359083
	111013232	Com_17336_neg	-0.796893	0.0576895
	111010180	Com_17336_neg	-0.705571	0.117271
	111010897	Com_17336_neg	-0.921112	0.00908955
	111011051	Com_17336_neg	-0.966374	0.001677
	111010574	Com_17336_neg	-0.910015	0.0117816
	111007174	Com_17336_neg	-0.983949	0.000384366
	111010671	Com_17336_neg	-0.946195	0.00426461
	111020166	Com_17336_neg	-0.757593	0.0810195
	111016249	Com_17336_neg	-0.758827	0.0802331
	111016111	Com_17336_neg	-0.772571	0.0717043
	111009297	Com_17336_neg	-0.952898	0.00327569
	111010117	Com_17336_neg	-0.954	0.00312527
	111022324	Com_17336_neg	-0.960312	0.00233141
	111019379	Com_17336_neg	-0.93031	0.00711581
	111016994	Com_17336_neg	-0.973864	0.00101571
	111014956	Com_17336_neg	-0.938925	0.00548135
	111015778	Com_17336_neg	-0.915595	0.0103857
	111022021	Com_17336_neg	-0.850995	0.0316495
	111011216	Com_17336_neg	-0.874787	0.0225358
	111015538	Com_17336_neg	-0.871495	0.0237094
	111021874	Com_17336_neg	-0.831759	0.0400763
	111025318	Com_17336_neg	-0.901919	0.0139581
	111023150	Com_17336_neg	-0.955878	0.00287718
	111007608	Com_17336_neg	-0.90092	0.0142388
	111016611	Com_17336_neg	-0.757514	0.0810702
	111014267	Com_17336_neg	-0.937347	0.00576511
	111006308	Com_17336_neg	-0.983949	0.000384389
	111017521	Com_17336_neg	-0.851326	0.0315127
	111018126	Com_17336_neg	-0.875961	0.0221244
	111019271	Com_17336_neg	-0.808264	0.0516198
	111009846	Com_17336_neg	-0.973678	0.00103016
	novel.136	Com_17336_neg	-0.846929	0.0333526
	111023276	Com_17336_neg	-0.979607	0.000619547
	novel.164	Com_17336_neg	-0.931348	0.00690777
	111007887	Com_17336_neg	-0.695557	0.124919
	111017086	Com_17336_neg	-0.681953	0.135645
	novel.999	Com_17336_neg	-0.901658	0.0140312
	111004495	Com_17336_neg	-0.960133	0.00235241
	111018789	Com_17336_neg	-0.959433	0.00243512
	novel.122	Com_17336_neg	-0.874949	0.022479
	111020726	Com_17336_neg	-0.904867	0.013145
	111024346	Com_17336_neg	-0.827419	0.0421064
	111025817	Com_17336_neg	-0.831347	0.0402672
	111015305	Com_17336_neg	-0.979462	0.000628386
	111007595	Com_17336_neg	-0.970708	0.0012745
	111010758	Com_17336_neg	-0.969956	0.00134043
	111010333	Com_17336_neg	-0.820168	0.0456017
	111006622	Com_17336_neg	-0.849635	0.0322148
	111023152	Com_17336_neg	-0.894724	0.016041
	111016996	Com_17336_neg	-0.799541	0.0562482
	111013325	Com_17336_neg	-0.886625	0.018552
	111004925	Com_17336_neg	-0.969197	0.00140863
	111023891	Com_17336_neg	-0.975382	0.000901585
	111017964	Com_17336_neg	-0.822396	0.0445138
	111021954	Com_17336_neg	-0.931496	0.00687844
	111017520	Com_17336_neg	-0.712911	0.111799
	111016541	Com_17336_neg	-0.905357	0.013012
	111010463	Com_17336_neg	-0.779244	0.0677208
	111005328	Com_17336_neg	-0.892609	0.0166799
	novel.799	Com_17336_neg	-0.964965	0.00181965
	111007260	Com_17336_neg	-0.946808	0.00416885
	111012800	Com_17336_neg	-0.912845	0.011063
	111019072	Com_17336_neg	-0.977169	0.000775905
	111018323	Com_17336_neg	-0.901883	0.0139682
	111011751	Com_17336_neg	-0.931322	0.00691306
	111023216	Com_17336_neg	-0.761706	0.0784104
	111023146	Com_17336_neg	-0.835329	0.0384422
	111011228	Com_17336_neg	-0.972088	0.00115778
	111024633	Com_17336_neg	-0.973015	0.00108243
	111007610	Com_17336_neg	-0.958831	0.00250747
	111007711	Com_17336_neg	-0.913684	0.0108542
	111010980	Com_17336_neg	-0.728247	0.10074
	111017443	Com_17336_neg	-0.90681	0.0126219
	111013308	Com_17336_neg	-0.960111	0.00235491
	111005731	Com_17336_neg	-0.988662	0.000192091
	111006347	Com_17336_neg	-0.973954	0.00100876
	111020272	Com_17336_neg	-0.910941	0.0115441
	111023277	Com_17336_neg	-0.767187	0.0749932
	111016802	Com_17336_neg	-0.916941	0.0100616
	111010002	Com_17336_neg	-0.938246	0.00560257
	novel.612	Com_17336_neg	-0.647295	0.164663
	111009081	Com_17336_neg	-0.86626	0.0256336
	111008775	Com_17336_neg	-0.935901	0.00603138
	111019703	Com_17336_neg	-0.931361	0.00690535
	111015230	Com_17336_neg	-0.924289	0.00838134
	111009875	Com_17336_neg	-0.888643	0.0179102
	111005928	Com_17336_neg	-0.950783	0.00357382
	111017979	Com_17336_neg	-0.675552	0.140823
	111007279	Com_17336_neg	-0.966829	0.00163219
	111025724	Com_17336_neg	-0.907938	0.012323
	novel.523	Com_17336_neg	-0.768411	0.0742398
	111017967	Com_17336_neg	-0.961989	0.00213975
	111025074	Com_17336_neg	-0.904277	0.0133057
	111011531	Com_17336_neg	-0.976261	0.000838597
	111006417	Com_17336_neg	-0.872801	0.0232403
	111016646	Com_17336_neg	-0.772537	0.0717248
	111011251	Com_17336_neg	-0.952546	0.00332443
	111016088	Com_17336_neg	-0.96058	0.00230028
	111006141	Com_17336_neg	-0.823595	0.0439334
	111011839	Com_17336_neg	-0.982905	0.00043584
	111014315	Com_17336_neg	-0.759278	0.0799463
	111004848	Com_17336_neg	-0.939574	0.00536665
	111024453	Com_17336_neg	-0.972501	0.00112387
	111023108	Com_17336_neg	-0.972648	0.00111195
	111012145	Com_17336_neg	-0.802126	0.0548573
	111022561	Com_17336_neg	-0.869937	0.0242743
	111018155	Com_17336_neg	-0.926919	0.00781619
	111004758	Com_17336_neg	-0.89378	0.0163247
	111019924	Com_17336_neg	-0.869229	0.0245336
	111024072	Com_17336_neg	-0.878288	0.0213193
	111011915	Com_17336_neg	-0.695756	0.124766
	111014602	Com_17336_neg	-0.896867	0.0154062
	111022715	Com_17336_neg	-0.960633	0.00229415
	111022295	Com_17336_neg	-0.919858	0.00937685
	111019787	Com_17336_neg	-0.793305	0.0596691
	111016413	Com_17336_neg	-0.770925	0.0727027
	111016730	Com_17336_neg	-0.924508	0.0083335
	111005273	Com_17336_neg	-0.889047	0.0177829
	111008650	Com_17336_neg	-0.833599	0.0392302
	novel.381	Com_17336_neg	-0.894758	0.0160309
	111017189	Com_17336_neg	-0.925566	0.00810443
	111004555	Com_17336_neg	-0.770802	0.0727773
	111012300	Com_17336_neg	-0.982109	0.00047729
	novel.566	Com_17336_neg	-0.835509	0.0383608
	111017203	Com_17336_neg	-0.822099	0.0446578
	111017254	Com_17336_neg	-0.970606	0.00128335
	111016689	Com_17336_neg	-0.966207	0.00169362
	111006569	Com_17336_neg	-0.845842	0.0338153
	111022198	Com_17336_neg	-0.938469	0.00556259
	111013540	Com_17336_neg	-0.926936	0.0078126
	111015850	Com_17336_neg	-0.97396	0.00100826
	111005854	Com_17336_neg	-0.945362	0.00439634
	111007334	Com_17336_neg	-0.903424	0.0135401
	111023744	Com_17336_neg	-0.931745	0.00682907
	111011417	Com_17336_neg	-0.848252	0.0327938
	111016350	Com_17336_neg	-0.969546	0.00137704
	111019867	Com_17336_neg	-0.851256	0.0315418
	111006053	Com_17336_neg	-0.916229	0.0102324
	111016939	Com_17336_neg	-0.992134	9.25564e-05
	111009162	Com_17336_neg	-0.833475	0.0392871
	111013735	Com_17336_neg	-0.958516	0.00254569
	111005211	Com_17336_neg	-0.944174	0.00458787
	111007089	Com_17336_neg	-0.918948	0.00958782
	111020775	Com_17336_neg	-0.830536	0.0406437
	111009967	Com_17336_neg	-0.937046	0.00582006
	111012575	Com_17336_neg	-0.841506	0.0356899
	111024046	Com_17336_neg	-0.938812	0.0055014
	111023691	Com_17336_neg	-0.951795	0.00342958
	111014030	Com_17336_neg	-0.862633	0.0270084
	111014256	Com_17336_neg	-0.833845	0.0391178
	111012721	Com_17336_neg	-0.908635	0.01214
	111014077	Com_17336_neg	-0.94714	0.00411749
	111023644	Com_17336_neg	-0.931387	0.00690004
	111006193	Com_17336_neg	-0.842072	0.0354424
	111019859	Com_17336_neg	-0.784289	0.064778
	111008243	Com_17336_neg	-0.640497	0.170632
	111024716	Com_17336_neg	-0.813381	0.0489901
	111024757	Com_17336_neg	-0.947575	0.00405052
	111013857	Com_17336_neg	-0.880702	0.0204989
	111007165	Com_17336_neg	-0.979727	0.000612318
	111016481	Com_17336_neg	-0.932977	0.00658756
	111024079	Com_17336_neg	-0.957025	0.0027306
	111024422	Com_17336_neg	-0.957754	0.0026394
	111008888	Com_17336_neg	-0.935483	0.0061093
	111011644	Com_17336_neg	-0.91287	0.0110567
	111010876	Com_17336_neg	-0.883727	0.0194931
	111022521	Com_17336_neg	-0.891344	0.0170679
	111024488	Com_17336_neg	-0.889687	0.0175823
	111015595	Com_17336_neg	-0.774414	0.0705935
	111025945	Com_17336_neg	-0.802874	0.054458
	111005298	Com_17336_neg	-0.954973	0.00299553
	111015262	Com_17336_neg	-0.641261	0.169957
	111022727	Com_17336_neg	-0.94733	0.00408817
	111019366	Com_17336_neg	-0.958088	0.00259811
	111016647	Com_17336_neg	-0.914782	0.0105837
	111019361	Com_17336_neg	-0.888112	0.018078
	111012696	Com_17336_neg	-0.89988	0.0145341
	111014784	Com_17336_neg	-0.902509	0.0137934
	111012792	Com_17336_neg	-0.961229	0.00222562
	111016450	Com_17336_neg	-0.940756	0.00516081
	111005320	Com_17336_neg	-0.744658	0.0894751
	111021982	Com_17336_neg	-0.867525	0.0251618
	novel.530	Com_17336_neg	-0.893514	0.0164052
	111007286	Com_17336_neg	-0.790829	0.0610529
	novel.143	Com_17336_neg	-0.820134	0.0456182
	111009340	Com_17336_neg	-0.73386	0.0968203
	111017067	Com_17336_neg	-0.718927	0.1074
	111016117	Com_17336_neg	-0.912514	0.0111459
	111019590	Com_17336_neg	-0.839125	0.0367393
	111006893	Com_17336_neg	-0.77015	0.0731751
	111011566	Com_17336_neg	-0.799724	0.0561493
	111011018	Com_17336_neg	-0.907071	0.0125525
	111008731	Com_17336_neg	-0.969932	0.00134258
	111008182	Com_17336_neg	-0.747093	0.0878549
	111014745	Com_17336_neg	-0.681721	0.135831
	111005268	Com_17336_neg	-0.98505	0.000333565
	111009576	Com_17336_neg	-0.934203	0.00635137
	111009894	Com_17336_neg	-0.906469	0.012713
	111006361	Com_17336_neg	-0.807281	0.0521323
	111016476	Com_17336_neg	-0.920366	0.00925975
	111016126	Com_17336_neg	-0.789189	0.0619775
	novel.524	Com_17336_neg	-0.975549	0.00088945
	111025923	Com_17336_neg	-0.951032	0.00353816
	111004833	Com_17336_neg	-0.891215	0.0171076
	111019533	Com_17336_neg	-0.951334	0.00349499
	111017238	Com_17336_neg	-0.79826	0.0569431
	111006679	Com_17336_neg	-0.964858	0.00183074
	111012143	Com_17336_neg	-0.822639	0.0443958
	111014609	Com_17336_neg	-0.945388	0.00439232
	111021399	Com_17336_neg	-0.978464	0.000690691
	111023426	Com_17336_neg	-0.84053	0.0361182
	111015676	Com_17336_neg	-0.981791	0.000494313
	111010546	Com_17336_neg	-0.800308	0.0558338
	111014366	Com_17336_neg	-0.841717	0.0355973
	111005409	Com_17336_neg	-0.524055	0.285879
	111020392	Com_17336_neg	-0.957283	0.00269809
	111019853	Com_17336_neg	-0.757663	0.080975
	111024510	Com_17336_neg	-0.892382	0.0167491
	111019406	Com_17336_neg	-0.955476	0.00292946
	111022846	Com_17336_neg	-0.910136	0.0117504
	111015073	Com_17336_neg	-0.941219	0.00508122
	111006642	Com_17336_neg	-0.861321	0.0275142
	111007335	Com_17336_neg	-0.953937	0.00313379
	111021765	Com_17336_neg	-0.811818	0.0497866
	111011792	Com_17336_neg	-0.971761	0.00118488
	111019670	Com_17336_neg	-0.874738	0.0225533
	111005625	Com_17336_neg	-0.980293	0.0005787
	111021354	Com_17336_neg	-0.948118	0.00396771
	111009405	Com_17336_neg	-0.887173	0.0183767
	novel.592	Com_17336_neg	-0.845608	0.0339153
	novel.33	Com_17336_neg	-0.946887	0.00415664
	111020601	Com_17336_neg	-0.862964	0.0268817
	111012017	Com_17336_neg	-0.974569	0.000961858
	111020450	Com_17336_neg	-0.873164	0.0231107
	111015888	Com_17336_neg	-0.988971	0.000181799
	111006185	Com_17336_neg	-0.822976	0.0442325
	111022424	Com_17336_neg	-0.959308	0.00245005
	111016612	Com_17336_neg	-0.941031	0.00511344
	111005260	Com_17336_neg	-0.923729	0.00850415
	111011743	Com_17336_neg	-0.93999	0.0052937
	111018460	Com_17336_neg	-0.838817	0.0368762
	111007588	Com_17336_neg	-0.82538	0.0430758
	novel.228	Com_17336_neg	-0.956153	0.00284163
	111021776	Com_17336_neg	-0.960946	0.00225809
	111023827	Com_17336_neg	-0.830407	0.0407036
	111008647	Com_17336_neg	-0.584234	0.223357
	111017881	Com_17336_neg	-0.903525	0.0135122
	111004713	Com_17336_neg	-0.716288	0.109321
	111018880	Com_17336_neg	-0.958051	0.00260265
	111011869	Com_17336_neg	-0.9239	0.00846648
	111019480	Com_17336_neg	-0.826913	0.0423461
	111021365	Com_17336_neg	-0.948097	0.00397098
	111007573	Com_17336_neg	-0.688119	0.130736
	111005845	Com_17336_neg	-0.841265	0.0357956
	111016916	Com_17336_neg	-0.920258	0.00928466
	111025857	Com_17336_neg	-0.802865	0.0544627
	111005253	Com_17336_neg	-0.962769	0.00205342
	111021605	Com_17336_neg	-0.955983	0.00286356
	111004769	Com_17336_neg	-0.952895	0.00327601
	111014947	Com_17336_neg	-0.806631	0.052472
	111011772	Com_17336_neg	-0.879273	0.0209827
	111013668	Com_17336_neg	-0.895038	0.0159473
	111012484	Com_17336_neg	-0.922321	0.00881674
	111021751	Com_17336_neg	-0.925173	0.00818911
	111017653	Com_17336_neg	-0.971263	0.00122683
	111015762	Com_17336_neg	-0.908473	0.0121824
	111005466	Com_17336_neg	-0.935204	0.00616173
	111009253	Com_17336_neg	-0.948375	0.0039289
	111023876	Com_17336_neg	-0.427238	0.398135
	111008080	Com_17336_neg	-0.873766	0.0228969
	111019034	Com_17336_neg	-0.930755	0.00702625
	111014333	Com_17336_neg	-0.942146	0.00492385
	111004657	Com_17336_neg	-0.88841	0.0179838
	111017248	Com_17336_neg	-0.954915	0.00300323
	111020408	Com_17336_neg	-0.801447	0.055221
	111005003	Com_17336_neg	-0.977866	0.000729457
	111022155	Com_17336_neg	-0.960861	0.00226777
	111008961	Com_17336_neg	-0.900665	0.0143111
	111019413	Com_17336_neg	-0.964852	0.00183136
	111009843	Com_17336_neg	-0.959058	0.00248005
	111010368	Com_17336_neg	-0.90006	0.0144829
	111010962	Com_17336_neg	-0.967802	0.00153842
	111010645	Com_17336_neg	-0.927103	0.00777729
	111006396	Com_17336_neg	-0.903094	0.013631
	111025901	Com_17336_neg	-0.84001	0.0363475
	111010785	Com_17336_neg	-0.936388	0.00594099
	111025931	Com_17336_neg	-0.957009	0.00273257
	111013867	Com_17336_neg	-0.643037	0.168391
	111023526	Com_17336_neg	-0.916175	0.0102453
	111006556	Com_17336_neg	-0.846435	0.0335625
	111004629	Com_17336_neg	-0.821506	0.0449469
	111015121	Com_17336_neg	-0.758599	0.0803778
	111005360	Com_17336_neg	-0.69158	0.128015
	111011308	Com_17336_neg	-0.917128	0.0100171
	111016313	Com_17336_neg	-0.958921	0.00249653
	111015124	Com_17336_neg	-0.916796	0.0100964
	111020921	Com_17336_neg	-0.837778	0.0373396
	111014051	Com_17336_neg	-0.952188	0.0033743
	111005390	Com_17336_neg	-0.768545	0.0741576
	111006196	Com_17336_neg	-0.888405	0.0179853
	111004830	Com_17336_neg	-0.947186	0.00411028
	111009807	Com_17336_neg	-0.794066	0.0592465
	111023928	Com_17336_neg	-0.796594	0.0578534
	111005530	Com_17336_neg	-0.963775	0.00194459
	111006998	Com_17336_neg	-0.939491	0.00538115
	111021755	Com_17336_neg	-0.912303	0.0111988
	111020025	Com_17336_neg	-0.935672	0.00607397
	111004542	Com_17336_neg	-0.978307	0.000700773
	111026109	Com_17336_neg	-0.929498	0.0072806
	111004923	Com_17336_neg	-0.888999	0.0177979
	111018785	Com_17336_neg	-0.901779	0.0139973
	111011941	Com_17336_neg	-0.814765	0.0482902
	111005516	Com_17336_neg	-0.97454	0.000964035
	111010597	Com_17336_neg	-0.910771	0.0115874
	111012374	Com_17336_neg	-0.93551	0.00610434
	111016384	Com_17336_neg	-0.884401	0.0192723
	111010446	Com_17336_neg	-0.962286	0.00210669
	111018001	Com_17336_neg	-0.970728	0.00127277
	111021233	Com_17336_neg	-0.888192	0.0180526
	111012767	Com_17336_neg	-0.974615	0.000958399
	111008141	Com_17336_neg	-0.964	0.00192071
	111012552	Com_17336_neg	-0.799498	0.0562716
	111017696	Com_17336_neg	-0.93682	0.0058614
	111025120	Com_17336_neg	-0.920436	0.00924385
	111020245	Com_17336_neg	-0.979789	0.000608616
	111015873	Com_17336_neg	-0.724304	0.103535
	novel.213	Com_17336_neg	-0.783606	0.065173
	111013569	Com_17336_neg	-0.943506	0.00469722
	111009879	Com_17336_neg	-0.98169	0.000499816
	111011459	Com_17336_neg	-0.849858	0.0321217
	111005451	Com_17336_neg	-0.973003	0.00108344
	111014246	Com_17336_neg	-0.934945	0.00621055
	111018697	Com_17336_neg	-0.865873	0.0257785
	111015473	Com_17336_neg	-0.945396	0.00439102
	111023047	Com_17336_neg	-0.825275	0.0431262
	novel.568	Com_17336_neg	-0.930056	0.0071672
	111009178	Com_17336_neg	-0.972238	0.00114539
	111019813	Com_17336_neg	-0.916488	0.0101703
	111024233	Com_17336_neg	-0.812756	0.0493083
	111021380	Com_17336_neg	-0.780147	0.0671899
	111016551	Com_17336_neg	-0.948765	0.00387026
	111019605	Com_17336_neg	-0.763727	0.0771426
	111006221	Com_17336_neg	-0.931023	0.00697268
	111018992	Com_17336_neg	-0.957506	0.00267022
	111012254	Com_17336_neg	-0.851464	0.0314557
	111009816	Com_17336_neg	-0.811455	0.0499725
	111004832	Com_17336_neg	-0.742834	0.0906977
	111020281	Com_17336_neg	-0.973565	0.00103901
	111014698	Com_17336_neg	-0.876302	0.0220055
	111011547	Com_17336_neg	-0.961604	0.00218304
	111010496	Com_17336_neg	-0.571356	0.236225
	111008050	Com_17336_neg	-0.82142	0.0449888
	111009173	Com_17336_neg	-0.917889	0.00983645
	111024709	Com_17336_neg	-0.858199	0.0287358
	111022677	Com_17336_neg	-0.935116	0.00617835
	111020162	Com_17336_neg	-0.583888	0.223699
	111015582	Com_17336_neg	-0.958837	0.00250671
	111015972	Com_17336_neg	-0.979995	0.000596315
	111008990	Com_17336_neg	-0.905995	0.0128401
	111005364	Com_17336_neg	-0.923719	0.00850618
	111012871	Com_17336_neg	-0.867355	0.0252252
	111025922	Com_17336_neg	-0.965464	0.00176856
	111012996	Com_17336_neg	-0.892572	0.0166914
	111020258	Com_17336_neg	-0.921336	0.00903854
	111006095	Com_17336_neg	-0.871932	0.0235519
	111020080	Com_17336_neg	-0.732923	0.0974696
	111010559	Com_17336_neg	-0.962051	0.00213284
	111005112	Com_17336_neg	-0.944152	0.00459133
	111023482	Com_17336_neg	-0.96108	0.0022427
	111016116	Com_17336_neg	-0.945214	0.00442005
	111017025	Com_17336_neg	-0.966867	0.0016285
	111015982	Com_17336_neg	-0.92772	0.00764789
	111011944	Com_17336_neg	-0.855282	0.0298995
	111010685	Com_17336_neg	-0.87775	0.0215039
	111005846	Com_17336_neg	-0.752712	0.0841661
	111015234	Com_17336_neg	-0.917127	0.0100174
	111007305	Com_17336_neg	-0.95332	0.00321772
	111017970	Com_17336_neg	-0.92936	0.00730876
	111006758	Com_17336_neg	-0.80124	0.0553322
	111009869	Com_17336_neg	-0.972735	0.00110494
	111010846	Com_17336_neg	-0.913232	0.0109664
	111022575	Com_17336_neg	-0.840179	0.0362731
	111025069	Com_17336_neg	-0.751297	0.0850882
	111013052	Com_17336_neg	-0.904305	0.0132981
	111006279	Com_17336_neg	-0.969244	0.00140438
	111014598	Com_17336_neg	-0.928726	0.00743885
	111016615	Com_17336_neg	-0.933977	0.00639469
	111008691	Com_17336_neg	-0.935696	0.00606963
	111008992	Com_17336_neg	-0.930217	0.00713461
	111009360	Com_17336_neg	-0.964852	0.00183137
	111025153	Com_17336_neg	-0.790197	0.0614086
	111009276	Com_17336_neg	-0.745419	0.0889675
	111015328	Com_17336_neg	-0.878331	0.0213045
	111025071	Com_17336_neg	-0.980658	0.000557541
	111022193	Com_17336_neg	-0.908399	0.0122018
	111024776	Com_17336_neg	-0.88664	0.0185472
	111011317	Com_17336_neg	-0.960275	0.00233581
	111025888	Com_17336_neg	-0.924104	0.00842169
	111007117	Com_17336_neg	-0.968553	0.00146786
	111004945	Com_17336_neg	-0.830266	0.0407697
	111008721	Com_17336_neg	-0.963109	0.00201629
	111019685	Com_17336_neg	-0.955169	0.00296974
	111015824	Com_17336_neg	-0.914942	0.0105445
	111015978	Com_17336_neg	-0.928886	0.00740596
	novel.125	Com_17336_neg	-0.851034	0.0316333
	111004988	Com_17336_neg	-0.890537	0.0173173
	111026121	Com_17336_neg	-0.987957	0.000216662
	111013458	Com_17336_neg	-0.795304	0.0585622
	111024182	Com_17336_neg	-0.845834	0.0338185
	111024358	Com_17336_neg	-0.712543	0.112071
	111015908	Com_17336_neg	-0.989557	0.00016303
	111008310	Com_17336_neg	-0.967278	0.00158855
	111021528	Com_17336_neg	-0.83978	0.0364493
	111012241	Com_17336_neg	-0.943035	0.00477514
	111025596	Com_17336_neg	-0.929144	0.00735309
	111007587	Com_17336_neg	-0.946146	0.00427236
	novel.557	Com_17336_neg	-0.906452	0.0127174
	111022211	Com_17336_neg	-0.983147	0.000423653
	111004575	Com_17336_neg	-0.693748	0.126324
	111014942	Com_17336_neg	-0.898102	0.0150457
	111016297	Com_17336_neg	-0.921865	0.00891906
	111004510	Com_17336_neg	-0.872938	0.0231916
	111009902	Com_17336_neg	-0.969038	0.00142315
	111012948	Com_17336_neg	-0.950537	0.00360944
	111021229	Com_17336_neg	-0.88178	0.020138
	111006278	Com_17336_neg	-0.849479	0.0322798
	111009796	Com_17336_neg	-0.908072	0.0122877
	111011888	Com_17336_neg	-0.871158	0.0238309
	111013600	Com_17336_neg	-0.988154	0.000209645
	111022422	Com_17336_neg	-0.946187	0.00426591
	111023754	Com_17336_neg	-0.973414	0.00105081
	111011692	Com_17336_neg	-0.961014	0.0022502
	111023080	Com_17336_neg	-0.965727	0.00174181
	111012050	Com_17336_neg	-0.87553	0.0222749
	111022017	Com_17336_neg	-0.890006	0.0174828
	111014490	Com_17336_neg	-0.88431	0.019302
	111011840	Com_17336_neg	-0.920762	0.00916915
	111013174	Com_17336_neg	-0.81951	0.045925
	111025510	Com_17336_neg	-0.923879	0.00847116
	111025664	Com_17336_neg	-0.878648	0.021196
	111010086	Com_17336_neg	-0.849519	0.032263
	111009909	Com_17336_neg	-0.970579	0.0012857
	111010125	Com_17336_neg	-0.709884	0.114042
	111009285	Com_17336_neg	-0.987032	0.000251175
	111026028	Com_17336_neg	-0.621851	0.187458
	111013666	Com_17336_neg	-0.952242	0.00336671
	111011189	Com_17336_neg	-0.928294	0.00752822
	111011993	Com_17336_neg	-0.94595	0.00430323
	111021614	Com_17336_neg	-0.703039	0.119185
	111004620	Com_17336_neg	-0.867702	0.0250963
	111023709	Com_17336_neg	-0.782121	0.0660355
	111021083	Com_17336_neg	-0.897305	0.0152778
	111014758	Com_17336_neg	-0.9097	0.011863
	111012223	Com_17336_neg	-0.982537	0.000454771
	111022094	Com_17336_neg	-0.90443	0.013264
	111007344	Com_17336_neg	-0.900327	0.0144069
	111007441	Com_17336_neg	-0.985152	0.000329078
	111005305	Com_17336_neg	-0.919214	0.00952584
	111019930	Com_17336_neg	-0.896707	0.0154532
	111018414	Com_17336_neg	-0.838997	0.0367964
	111017148	Com_17336_neg	-0.95448	0.00306093
	111015494	Com_17336_neg	-0.968883	0.00143736
	novel.542	Com_17336_neg	-0.979892	0.000602438
	111011435	Com_17336_neg	-0.949612	0.00374442
	111019637	Com_17336_neg	-0.903819	0.0134312
	111009770	Com_17336_neg	-0.890619	0.0172921
	111014969	Com_17336_neg	-0.916012	0.0102847
	111008848	Com_17336_neg	-0.940486	0.0052074
	111008273	Com_17336_neg	-0.847007	0.0333198
	111017256	Com_17336_neg	-0.933985	0.00639307
	111006912	Com_17336_neg	-0.945743	0.00433594
	111020758	Com_17336_neg	-0.906418	0.0127265
	111018601	Com_17336_neg	-0.938915	0.0054831
	111015529	Com_17336_neg	-0.943366	0.00472036
	111010056	Com_17336_neg	-0.815668	0.0478356
	111011843	Com_17336_neg	-0.989183	0.000174888
	111020175	Com_17336_neg	-0.943768	0.00465419
	111026102	Com_17336_neg	-0.902727	0.0137327
	111018433	Com_17336_neg	-0.981847	0.000491332
	111018427	Com_17336_neg	-0.970983	0.00125073
	111022682	Com_17336_neg	-0.915693	0.010362
	111024365	Com_17336_neg	-0.975587	0.000886748
	111022234	Com_17336_neg	-0.857688	0.028938
	111023411	Com_17336_neg	-0.964818	0.00183491
	111009985	Com_17336_neg	-0.993259	6.80074e-05
	111011712	Com_17336_neg	-0.901856	0.0139757
	111010909	Com_17336_neg	-0.866154	0.0256732
	111007568	Com_17336_neg	-0.802861	0.0544647
	111011574	Com_17336_neg	-0.908487	0.0121788
	111025116	Com_17336_neg	-0.928425	0.00750104
	111010865	Com_17336_neg	-0.951125	0.0035248
	111005815	Com_17336_neg	-0.843225	0.0349409
	111009236	Com_17336_neg	-0.894502	0.0161077
	111020032	Com_17336_neg	-0.876999	0.0217636
	111010359	Com_17336_neg	-0.77397	0.0708604
	111023102	Com_17336_neg	-0.693109	0.126821
	111010848	Com_17336_neg	-0.934026	0.00638531
	111011539	Com_17336_neg	-0.882746	0.0198169
	111013487	Com_17336_neg	-0.807499	0.0520181
	111015681	Com_17336_neg	-0.932726	0.00663644
	111005389	Com_17336_neg	-0.934527	0.00628969
	111009745	Com_17336_neg	-0.663299	0.150966
	111021458	Com_17336_neg	-0.956352	0.0028162
	111013576	Com_17336_neg	-0.653683	0.159135
	111014226	Com_17336_neg	-0.789368	0.0618766
	111010493	Com_17336_neg	-0.898932	0.0148059
	111009404	Com_17336_neg	-0.778354	0.068246
	111020499	Com_17336_neg	-0.954996	0.00299243
	novel.295	Com_17336_neg	-0.952827	0.00328549
	111008320	Com_17336_neg	-0.903979	0.0133873
	111011057	Com_17336_neg	-0.956653	0.00277775
	111004930	Com_17336_neg	-0.931171	0.00694313
	111018496	Com_17336_neg	-0.939404	0.00539658
	111020585	Com_17336_neg	-0.899347	0.0146867
	111013354	Com_17336_neg	-0.95195	0.00340777
	111011043	Com_17336_neg	-0.811382	0.0500098
	111007789	Com_17336_neg	-0.932653	0.00665073
	111025781	Com_17336_neg	-0.952685	0.00330517
	111006338	Com_17336_neg	-0.972185	0.00114975
	111017138	Com_17336_neg	-0.839278	0.0366713
	111008618	Com_17336_neg	-0.835112	0.0385406
	111009817	Com_17336_neg	-0.953317	0.0032181
	111016356	Com_17336_neg	-0.873097	0.0231347
	111010767	Com_17336_neg	-0.877325	0.0216505
	111025257	Com_17336_neg	-0.811927	0.0497312
	111018848	Com_17336_neg	-0.95163	0.00345287
	111022616	Com_17336_neg	-0.926428	0.00792025
	111008149	Com_17336_neg	-0.944533	0.00452959
	111020881	Com_17336_neg	-0.913209	0.0109722
	111009836	Com_17336_neg	-0.955316	0.00295042
	111012707	Com_17336_neg	-0.93397	0.00639591
	111025884	Com_17336_neg	-0.913437	0.0109153
	111006101	Com_17336_neg	-0.746555	0.0882119
	111023132	Com_17336_neg	-0.903987	0.0133852
	111019058	Com_17336_neg	-0.866579	0.0255141
	111004563	Com_17336_neg	-0.82181	0.0447984
	111022732	Com_17336_neg	-0.977327	0.000765266
	111005015	Com_17336_neg	-0.753212	0.0838409
	111008504	Com_17336_neg	-0.978196	0.000707941
	111010692	Com_17336_neg	-0.955969	0.00286536
	111014572	Com_17336_neg	-0.89581	0.0157177
	111010743	Com_17336_neg	-0.885274	0.0189879
	111005346	Com_17336_neg	-0.9574	0.00268348
	111014467	Com_17336_neg	-0.962599	0.00207208
	111021113	Com_17336_neg	-0.901596	0.0140484
	111019208	Com_17336_neg	-0.959535	0.002423
	111012158	Com_17336_neg	-0.817837	0.0467529
	111005199	Com_17336_neg	-0.983216	0.000420194
	111006293	Com_17336_neg	-0.971415	0.00121394
	111005724	Com_17336_neg	-0.92577	0.00806053
	111007073	Com_17336_neg	-0.981382	0.000516715
	111017719	Com_17336_neg	-0.633012	0.177308
	111016173	Com_17336_neg	-0.78156	0.0663624
	111026176	Com_17336_neg	-0.749655	0.0861644
	111014475	Com_17336_neg	-0.721448	0.10558
	111025808	Com_17336_neg	-0.795863	0.0582547
	111014099	Com_17336_neg	-0.863818	0.0265556
	111007217	Com_17336_neg	-0.871767	0.0236114
	111009475	Com_17336_neg	-0.700838	0.12086
	111018760	Com_17336_neg	-0.872403	0.0233828
	111006426	Com_17336_neg	-0.958144	0.00259121
	111025009	Com_17336_neg	-0.902572	0.0137759
	111020036	Com_17336_neg	-0.950632	0.0035956
	111019231	Com_17336_neg	-0.89879	0.0148468
	111005929	Com_17336_neg	-0.964035	0.001917
	111013058	Com_17336_neg	-0.799223	0.0564202
	111017754	Com_17336_neg	-0.807922	0.0517976
	111007039	Com_17336_neg	-0.96751	0.00156624
	111008132	Com_17336_neg	-0.868493	0.0248041
	111010215	Com_17336_neg	-0.693698	0.126363
	111016337	Com_17336_neg	-0.924112	0.00841991
	111019496	Com_17336_neg	-0.956146	0.0028426
	111009914	Com_17336_neg	-0.96639	0.00167547
	111013933	Com_17336_neg	-0.910084	0.0117638
	111007630	Com_17336_neg	-0.810292	0.0505702
	111022824	Com_17336_neg	-0.954658	0.00303725
	111025582	Com_17336_neg	-0.839606	0.036526
	111020246	Com_17336_neg	-0.754364	0.0830952
	111022151	Com_17336_neg	-0.773465	0.0711647
	111025831	Com_17336_neg	-0.908987	0.0120482
	111024487	Com_17336_neg	-0.94135	0.00505887
	111017066	Com_17336_neg	-0.983435	0.000409311
	111009417	Com_17336_neg	-0.944695	0.00450332
	111006486	Com_17336_neg	-0.958764	0.00251557
	111017532	Com_17336_neg	-0.877332	0.0216483
	111015472	Com_17336_neg	-0.888945	0.017815
	111021266	Com_17336_neg	-0.884396	0.0192739
	111014778	Com_17336_neg	-0.848431	0.0327189
	111016910	Com_17336_neg	-0.866595	0.0255084
	111019325	Com_17336_neg	-0.904161	0.0133376
	111022544	Com_17336_neg	-0.846964	0.0333381
	111017989	Com_17336_neg	-0.887023	0.0184247
	111014854	Com_17336_neg	-0.930357	0.00710635
	111005436	Com_17336_neg	-0.822464	0.0444805
	111009583	Com_17336_neg	-0.901714	0.0140155
	111004558	Com_17336_neg	-0.952509	0.00332948
	111015268	Com_17336_neg	-0.976207	0.000842415
	111024010	Com_17336_neg	-0.906464	0.0127142
	111008009	Com_17336_neg	-0.396107	0.436914
	111019715	Com_17336_neg	-0.684606	0.133524
	111021140	Com_17336_neg	-0.990254	0.000142007
	111024675	Com_17336_neg	-0.773358	0.0712287
	111006863	Com_17336_neg	-0.932963	0.00659026
	111005553	Com_17336_neg	-0.762291	0.0780425
	111015302	Com_17336_neg	-0.897634	0.0151819
	111015730	Com_17336_neg	-0.907525	0.012432
	111013743	Com_17336_neg	-0.715629	0.109802
	111020345	Com_17336_neg	-0.912164	0.011234
	111020326	Com_17336_neg	-0.833038	0.0394871
	111018950	Com_17336_neg	-0.945852	0.0043186
	111011618	Com_17336_neg	-0.86159	0.0274102
	111012008	Com_17336_neg	-0.943017	0.0047781
	111018289	Com_17336_neg	-0.917884	0.00983767
	111018258	Com_17336_neg	-0.785159	0.0642766
	111007460	Com_17336_neg	-0.928422	0.00750172
	111010757	Com_17336_neg	-0.96744	0.00157297
	111014896	Com_17336_neg	-0.939172	0.00543752
	111005291	Com_17336_neg	-0.915553	0.0103958
	111007971	Com_17336_neg	-0.9867	0.000264156
	111007699	Com_17336_neg	-0.923329	0.00859229
	111018423	Com_17336_neg	-0.890347	0.0173764
	111006026	Com_17336_neg	-0.892784	0.0166267
	111016897	Com_17336_neg	-0.816162	0.0475878
	111012863	Com_17336_neg	-0.967836	0.00153511
	111008529	Com_17336_neg	-0.864251	0.0263909
	111023934	Com_17336_neg	-0.78456	0.0646216
	111007996	Com_17336_neg	-0.800009	0.0559954
	111015715	Com_17336_neg	-0.709865	0.114056
	111005245	Com_17336_neg	-0.895278	0.0158759
	novel.137	Com_17336_neg	-0.956204	0.0028351
	111016576	Com_17336_neg	-0.693134	0.126802
	111021102	Com_17336_neg	-0.878521	0.0212395
	novel.863	Com_17336_neg	-0.796543	0.057881
	111015875	Com_17336_neg	-0.914159	0.0107367
	111023125	Com_17336_neg	-0.959079	0.00247749
	111016457	Com_17336_neg	-0.729978	0.0995242
	111025556	Com_17336_neg	-0.925745	0.00806593
	111005764	Com_17336_neg	-0.887344	0.0183221
	111005505	Com_17336_neg	-0.838582	0.0369806
	111012370	Com_17336_neg	-0.776363	0.0694281
	111007623	Com_17336_neg	-0.962796	0.0020505
	111018889	Com_17336_neg	-0.831517	0.0401884
	111004582	Com_17336_neg	-0.926424	0.00792101
	111020763	Com_17336_neg	-0.780886	0.0667565
	111023079	Com_17336_neg	-0.76733	0.0749052
	111016125	Com_17336_neg	-0.853113	0.0307789
	111022137	Com_17336_neg	-0.978317	0.000700145
	111020323	Com_17336_neg	-0.866744	0.0254525
	111006869	Com_17336_neg	-0.992951	7.43551e-05
	111012043	Com_17336_neg	-0.834431	0.0388503
	111019658	Com_17336_neg	-0.864201	0.0264098
	111019267	Com_17336_neg	-0.839345	0.0366417
	111014584	Com_17336_neg	-0.966249	0.00168942
	111014150	Com_17336_neg	-0.795381	0.0585199
	111010628	Com_17336_neg	-0.74472	0.0894341
	111011014	Com_17336_neg	-0.927714	0.00764894
	111010950	Com_17336_neg	-0.785077	0.0643238
	111025725	Com_17336_neg	-0.567434	0.2402
	111009274	Com_17336_neg	-0.992266	8.94876e-05
	111021029	Com_17336_neg	-0.963469	0.00197744
	111022554	Com_17336_neg	-0.644972	0.166693
	111017314	Com_17336_neg	-0.929492	0.00728174
	111021852	Com_17336_neg	-0.98578	0.000301885
	111005453	Com_17336_neg	-0.803727	0.0540039
	111011075	Com_17336_neg	-0.975078	0.000923902
	111005385	Com_17336_neg	-0.91458	0.0106333
	111022204	Com_17336_neg	-0.898543	0.0149182
	111014438	Com_17336_neg	-0.886968	0.0184424
	111020236	Com_17336_neg	-0.839376	0.0366281
	111020623	Com_17336_neg	-0.751372	0.0850392
	111004596	Com_17336_neg	-0.817235	0.047052
	111023493	Com_17336_neg	-0.936324	0.00595292
	111010176	Com_17336_neg	-0.879195	0.0210094
	111005170	Com_17336_neg	-0.964414	0.00187701
	111025457	Com_17336_neg	-0.973327	0.00105768
	111012251	Com_17336_neg	-0.875982	0.022117
	111015275	Com_17336_neg	-0.949857	0.00370839
	111004574	Com_17336_neg	-0.78203	0.0660883
	111023734	Com_17336_neg	-0.946534	0.00421151
	111024063	Com_17336_neg	-0.872791	0.0232438
	111007934	Com_17336_neg	-0.932753	0.00663125
	111018735	Com_17336_neg	-0.797139	0.0575548
	111010584	Com_17336_neg	-0.944586	0.00452092
	111005404	Com_17336_neg	-0.9458	0.00432687
	111009977	Com_17336_neg	-0.937501	0.00573709
	111020009	Com_17336_neg	-0.995734	2.72648e-05
	111014891	Com_17336_neg	-0.927943	0.00760122
	111005093	Com_17336_neg	-0.926244	0.00795923
	111021611	Com_17336_neg	-0.929138	0.0073542
	111006934	Com_17336_neg	-0.937923	0.00566065
	111025784	Com_17336_neg	-0.599573	0.20841
	111006452	Com_17336_neg	-0.842158	0.0354049
	111016842	Com_17336_neg	-0.952434	0.00333998
	111024250	Com_17336_neg	-0.844287	0.0344822
	111012537	Com_17336_neg	-0.934342	0.00632496
	111008447	Com_17336_neg	-0.907294	0.0124933
	111020723	Com_17336_neg	-0.670828	0.144698
	111024154	Com_17336_neg	-0.908299	0.0122281
	111023536	Com_17336_neg	-0.866527	0.0255335
	111006623	Com_17336_neg	-0.925441	0.00813128
	novel.101	Com_17336_neg	-0.735868	0.0954347
	111015809	Com_17336_neg	-0.895802	0.0157202
	111014805	Com_17336_neg	-0.946085	0.00428189
	111020280	Com_17336_neg	-0.865926	0.0257585
	111011322	Com_17336_neg	-0.782231	0.0659712
	111008845	Com_17336_neg	-0.957814	0.00263192
	111018206	Com_17336_neg	-0.878949	0.021093
	111006813	Com_17336_neg	-0.927496	0.00769468
	111005405	Com_17336_neg	-0.765411	0.076093
	111011176	Com_17336_neg	-0.922888	0.00869016
	111008611	Com_17336_neg	-0.925323	0.00815666
	111011550	Com_17336_neg	-0.902059	0.013919
	111018395	Com_17336_neg	-0.969008	0.0014259
	111016696	Com_17336_neg	-0.970713	0.00127406
	111008960	Com_17336_neg	-0.94395	0.00462444
	111023118	Com_17336_neg	-0.693456	0.126551
	111016098	Com_17336_neg	-0.963823	0.00193944
	111018660	Com_17336_neg	-0.778715	0.0680325
	111008850	Com_17336_neg	-0.882161	0.0200109
	novel.103	Com_17336_neg	-0.873145	0.0231175
	111022520	Com_17336_neg	-0.676754	0.139844
	111010161	Com_17336_neg	-0.605527	0.202721
	111017886	Com_17336_neg	-0.924484	0.00833861
	111013888	Com_17336_neg	-0.955647	0.00290722
	111014457	Com_17336_neg	-0.916522	0.0101621
	111022767	Com_17336_neg	-0.915772	0.0103427
	111007211	Com_17336_neg	-0.844922	0.0342089
	111021497	Com_17336_neg	-0.956904	0.00274589
	111006467	Com_17336_neg	-0.774969	0.070261
	111008809	Com_17336_neg	-0.786479	0.0635197
	111014674	Com_17336_neg	-0.974327	0.000980192
	111022430	Com_17336_neg	-0.787998	0.0626529
	111005575	Com_17336_neg	-0.92616	0.00797715
	111015074	Com_17336_neg	-0.861299	0.0275229
	111012662	Com_17336_neg	-0.983061	0.000427946
	111014461	Com_17336_neg	-0.948513	0.00390818
	111014062	Com_17336_neg	-0.72889	0.100288
	111011173	Com_17336_neg	-0.892514	0.0167088
	111024276	Com_17336_neg	-0.815692	0.047824
	111010677	Com_17336_neg	-0.903195	0.0136031
	111013106	Com_17336_neg	-0.939399	0.00539744
	111023465	Com_17336_neg	-0.966399	0.00167461
	111017157	Com_17336_neg	-0.895561	0.0157916
	111008208	Com_17336_neg	-0.9715	0.00120683
	111023412	Com_17336_neg	-0.968239	0.00149715
	111022027	Com_17336_neg	-0.86791	0.0250193
	111016831	Com_17336_neg	-0.900617	0.0143246
	111021273	Com_17336_neg	-0.809705	0.0508726
	111017365	Com_17336_neg	-0.949546	0.00375426
	111019918	Com_17336_neg	-0.942892	0.00479886
	111015322	Com_17336_neg	-0.978273	0.000702963
	111024941	Com_17336_neg	-0.939432	0.00539166
	111018207	Com_17336_neg	-0.908075	0.0122868
	111014037	Com_17336_neg	-0.649431	0.162806
	111010922	Com_17336_neg	-0.925915	0.00802951
	111021654	Com_17336_neg	-0.955568	0.00291742
	111013737	Com_17336_neg	-0.881688	0.0201685
	111012435	Com_17336_neg	-0.855362	0.0298674
	111016859	Com_17336_neg	-0.960023	0.00236528
	111017348	Com_17336_neg	-0.934053	0.00638006
	111010580	Com_17336_neg	-0.938775	0.00550799
	111025619	Com_17336_neg	-0.8173	0.0470199
	111007051	Com_17336_neg	-0.940408	0.00522098
	111021863	Com_17336_neg	-0.896543	0.0155015
	111007351	Com_17336_neg	-0.867788	0.0250646
	111017113	Com_17336_neg	-0.940888	0.00513809
	111020620	Com_17336_neg	-0.820111	0.0456294
	111019729	Com_17336_neg	-0.721512	0.105534
	111005800	Com_17336_neg	-0.859584	0.0281905
	111022564	Com_17336_neg	-0.837327	0.0375412
	111016844	Com_17336_neg	-0.870698	0.0239975
	111011113	Com_17336_neg	-0.953643	0.00317368
	111017147	Com_17336_neg	-0.91496	0.0105402
	111025599	Com_17336_neg	-0.707402	0.115895
	111013233	Com_17336_neg	-0.972313	0.00113925
	111010602	Com_17336_neg	-0.944536	0.0045291
	111004541	Com_17336_neg	-0.948903	0.00384958
	111009653	Com_17336_neg	-0.92905	0.00737228
	111007307	Com_17336_neg	-0.867259	0.0252608
	111014863	Com_17336_neg	-0.90492	0.0131305
	111013165	Com_17336_neg	-0.923919	0.00846227
	111021905	Com_17336_neg	-0.820777	0.0453027
	111015105	Com_17336_neg	-0.959963	0.0023723
	111007100	Com_17336_neg	-0.905664	0.0129292
	111018043	Com_17336_neg	-0.764653	0.0765648
	111009069	Com_17336_neg	-0.95216	0.00337823
	111020751	Com_17336_neg	-0.731303	0.0985976
	111024647	Com_17336_neg	-0.968326	0.00148901
	111022814	Com_17336_neg	-0.768112	0.0744234
	111015803	Com_17336_neg	-0.753223	0.0838339
	111024792	Com_17336_neg	-0.908618	0.0121445
	111017818	Com_17336_neg	-0.626194	0.183481
	111016549	Com_17336_neg	-0.88539	0.0189504
	111016810	Com_17336_neg	-0.962048	0.00213325
	111011859	Com_17336_neg	-0.882282	0.0199707
	111005710	Com_17336_neg	-0.883695	0.0195036
	111023314	Com_17336_neg	-0.894703	0.0160475
	111004906	Com_17336_neg	-0.78398	0.0649568
	111011284	Com_17336_neg	-0.900385	0.0143905
	111013835	Com_17336_neg	-0.971131	0.00123807
	111012901	Com_17336_neg	-0.889527	0.0176323
	111017151	Com_17336_neg	-0.8836	0.0195347
	111008283	Com_17336_neg	-0.645062	0.166614
	111012990	Com_17336_neg	-0.830689	0.0405728
	111017911	Com_17336_neg	-0.747854	0.087351
	111016957	Com_17336_neg	-0.82036	0.0455073
	111009892	Com_17336_neg	-0.782956	0.0655496
	111020580	Com_17336_neg	-0.873073	0.0231433
	111020742	Com_17336_neg	-0.871607	0.023669
	111014257	Com_17336_neg	-0.812451	0.0494632
	novel.852	Com_17336_neg	-0.885319	0.0189734
	111015072	Com_17336_neg	-0.938789	0.00550544
	111021889	Com_17336_neg	-0.756703	0.081589
	novel.1	Com_17336_neg	-0.833363	0.0393381
	111022188	Com_17336_neg	-0.725627	0.102593
	111014066	Com_17336_neg	-0.9671	0.00160578
	111022660	Com_17336_neg	-0.936607	0.00590063
	111017801	Com_17336_neg	-0.743129	0.0904993
	111025999	Com_17336_neg	-0.91455	0.0106407
	111025783	Com_17336_neg	-0.74184	0.0913669
	111022158	Com_17336_neg	-0.928162	0.00755577
	111009617	Com_17336_neg	-0.986271	0.000281415
	111014882	Com_17336_neg	-0.978481	0.000689597
	111015651	Com_17336_neg	-0.944913	0.00446832
	111005415	Com_17336_neg	-0.882762	0.0198114
	novel.750	Com_17336_neg	-0.674324	0.141826
	111024139	Com_17336_neg	-0.732207	0.0979673
	111005726	Com_17336_neg	-0.934033	0.00638391
	111014625	Com_17336_neg	-0.96116	0.00223352
	111023914	Com_17336_neg	-0.848874	0.0325329
	111009093	Com_17336_neg	-0.878336	0.0213027
	111007062	Com_17336_neg	-0.596939	0.210947
	111006710	Com_17336_neg	-0.950453	0.0036216
	novel.191	Com_17336_neg	-0.737352	0.0944165
	111014311	Com_17336_neg	-0.948405	0.00392445
	novel.68	Com_17336_neg	-0.916468	0.0101751
	111021472	Com_17336_neg	-0.433757	0.39017
	111018527	Com_17336_neg	-0.837467	0.0374787
	111025200	Com_17336_neg	-0.902381	0.0138289
	111011929	Com_17336_neg	-0.998587	2.99375e-06
	111014003	Com_17336_neg	-0.958332	0.00256814
	111013093	Com_17336_neg	-0.883181	0.0196729
	111021176	Com_17336_neg	-0.897378	0.0152567
	111010207	Com_17336_neg	-0.8464	0.0335777
	111017441	Com_17336_neg	-0.744182	0.0897936
	111024992	Com_17336_neg	-0.961244	0.00222393
	111024048	Com_17336_neg	-0.815174	0.048084
	111013112	Com_17336_neg	-0.93086	0.00700523
	111011733	Com_17336_neg	-0.972582	0.00111733
	111005400	Com_17336_neg	-0.859731	0.0281332
	111014478	Com_17336_neg	-0.821428	0.0449846
	111022212	Com_17336_neg	-0.85644	0.0294348
	111013902	Com_17336_neg	-0.920027	0.00933789
	111008926	Com_17336_neg	-0.787487	0.0629441
	111013694	Com_17336_neg	-0.97801	0.000720054
	111009450	Com_17336_neg	-0.865088	0.0260743
	111009374	Com_17336_neg	-0.949507	0.00375998
	111024841	Com_17336_neg	-0.895098	0.0159294
	111016614	Com_17336_neg	-0.794148	0.0592008
	111011732	Com_17336_neg	-0.7861	0.0637367
	111004604	Com_17336_neg	-0.958701	0.00252322
	111013004	Com_17336_neg	-0.793773	0.0594092
	111023327	Com_17336_neg	-0.867868	0.0250347
	111025160	Com_17336_neg	-0.889082	0.017772
	111010419	Com_17336_neg	-0.862077	0.0272223
	111009566	Com_17336_neg	-0.82481	0.0433489
	111007102	Com_17336_neg	-0.975044	0.000926395
	111010045	Com_17336_neg	-0.798248	0.0569496
	novel.241	Com_17336_neg	-0.628572	0.181317
	111015792	Com_17336_neg	-0.943842	0.00464205
	111020148	Com_17336_neg	-0.898716	0.0148681
	111009026	Com_17336_neg	-0.912469	0.0111572
	novel.277	Com_17336_neg	-0.849198	0.032397
	111007035	Com_17336_neg	-0.869192	0.0245469
	111017027	Com_17336_neg	-0.941726	0.00499489
	111015356	Com_17336_neg	-0.921644	0.00896898
	111013283	Com_17336_neg	-0.894974	0.0159664
	novel.1013	Com_17336_neg	-0.854695	0.0301365
	111014783	Com_17336_neg	-0.964497	0.00186827
	111008113	Com_17336_neg	-0.938864	0.00549214
	111020895	Com_17336_neg	-0.869159	0.0245591
	111013017	Com_17336_neg	-0.963945	0.00192647
	111020319	Com_17336_neg	-0.771271	0.0724924
	111007603	Com_17336_neg	-0.851196	0.0315667
	111006653	Com_17336_neg	-0.670555	0.144923
	111018747	Com_17336_neg	-0.977608	0.000746458
	111005935	Com_17336_neg	-0.840018	0.0363443
	111019492	Com_17336_neg	-0.936905	0.00584589
	111010999	Com_17336_neg	-0.72376	0.103923
	111007849	Com_17336_neg	-0.957766	0.00263789
	111023111	Com_17336_neg	-0.796922	0.0576733
	111012966	Com_17336_neg	-0.970347	0.00130594
	111021180	Com_17336_neg	-0.960765	0.00227892
	111015731	Com_17336_neg	-0.705536	0.117297
	111004822	Com_17336_neg	-0.974475	0.000968938
	111010794	Com_17336_neg	-0.711054	0.113173
	111007169	Com_17336_neg	-0.845797	0.0338347
	111024624	Com_17336_neg	-0.867006	0.0253548
	111023802	Com_17336_neg	-0.857288	0.0290967
	111024225	Com_17336_neg	-0.894475	0.0161156
	111014443	Com_17336_neg	-0.857618	0.0289659
	111023161	Com_17336_neg	-0.964178	0.0019018
	111020277	Com_17336_neg	-0.961718	0.00217017
	111021292	Com_17336_neg	-0.772547	0.0717184
	111008910	Com_17336_neg	-0.73416	0.0966126
	novel.112	Com_17336_neg	-0.970219	0.00131715
	111019916	Com_17336_neg	-0.823256	0.0440968
	111015351	Com_17336_neg	-0.915626	0.0103782
	111004547	Com_17336_neg	-0.94532	0.00440315
	111005974	Com_17336_neg	-0.736767	0.0948172
	111012118	Com_17336_neg	-0.940511	0.00520322
	111008562	Com_17336_neg	-0.845398	0.0340051
	111022002	Com_17336_neg	-0.840024	0.0363413
	111007008	Com_17336_neg	-0.926066	0.00799735
	111023351	Com_17336_neg	-0.829035	0.0413451
	111024084	Com_17336_neg	-0.948295	0.00394099
	111015692	Com_17336_neg	-0.8528	0.0309071
	111021250	Com_17336_neg	-0.79261	0.0600559
	111019464	Com_17336_neg	-0.696923	0.123864
	111009090	Com_17336_neg	-0.780366	0.067061
	111016141	Com_17336_neg	-0.882629	0.0198554
	111011954	Com_17336_neg	-0.808191	0.0516579
	111005153	Com_17336_neg	-0.993098	7.12843e-05
	111017009	Com_17336_neg	-0.826979	0.0423148
	111017717	Com_17336_neg	-0.795183	0.0586292
	111006579	Com_17336_neg	-0.809621	0.0509162
	111008930	Com_17336_neg	-0.912042	0.0112646
	111019071	Com_17336_neg	-0.563146	0.244577
	111023240	Com_17336_neg	-0.807029	0.0522638
	111018691	Com_17336_neg	-0.909761	0.0118472
	111009781	Com_17336_neg	-0.953031	0.00325737
	111023346	Com_17336_neg	-0.925102	0.00820457
	111010274	Com_17336_neg	-0.962865	0.00204287
	111018399	Com_17336_neg	-0.918484	0.00969651
	111017090	Com_17336_neg	-0.802972	0.0544057
	111025913	Com_17336_neg	-0.826555	0.042516
	111021873	Com_17336_neg	-0.839633	0.0365144
	111019296	Com_17336_neg	-0.84765	0.0330478
	111026168	Com_17336_neg	-0.962447	0.00208886
	111010624	Com_17336_neg	-0.945696	0.00434339
	111020849	Com_17336_neg	-0.904171	0.0133349
	111016385	Com_17336_neg	-0.936277	0.00596153
	111019709	Com_17336_neg	-0.899241	0.014717
	111024031	Com_17336_neg	-0.828203	0.0417363
	111007487	Com_17336_neg	-0.939007	0.00546676
	111017357	Com_17336_neg	-0.877826	0.021478
	111020938	Com_17336_neg	-0.757299	0.0812078
	111021425	Com_17336_neg	-0.902063	0.0139177
	111008462	Com_17336_neg	-0.951772	0.00343283
	111011416	Com_17336_neg	-0.895158	0.0159115
	novel.232	Com_17336_neg	-0.751523	0.084941
	111020069	Com_17336_neg	-0.915178	0.0104869
	novel.693	Com_17336_neg	-0.922761	0.00871835
	111013892	Com_17336_neg	-0.780689	0.0668718
	111014670	Com_17336_neg	-0.947266	0.00409795
	111010898	Com_17336_neg	-0.837291	0.0375575
	111020330	Com_17336_neg	-0.973207	0.00106716
	111018134	Com_17336_neg	-0.95659	0.00278572
	111015924	Com_17336_neg	-0.682295	0.13537
	111015468	Com_17336_neg	-0.579753	0.227802
	111015415	Com_17336_neg	-0.974266	0.000984817
	111014622	Com_17336_neg	-0.941275	0.00507172
	111007123	Com_17336_neg	-0.820795	0.0452943
	111010103	Com_17336_neg	-0.984547	0.000356339
	111017458	Com_17336_neg	-0.952623	0.00331372
	111013899	Com_17336_neg	-0.65935	0.154299
	111005899	Com_17336_neg	-0.640802	0.170362
	111006637	Com_17336_neg	-0.95792	0.00261888
	novel.38	Com_17336_neg	-0.962299	0.00210529
	111010575	Com_17336_neg	-0.956575	0.00278762
	111023532	Com_17336_neg	-0.856896	0.029253
	111005036	Com_17336_neg	-0.814429	0.0484596
	111012260	Com_17336_neg	-0.88218	0.0200044
	111019718	Com_17336_neg	-0.734788	0.0961791
	111017684	Com_17336_neg	-0.624024	0.185464
	111013080	Com_17336_neg	-0.873126	0.0231244
	111004731	Com_17336_neg	-0.923414	0.00857342
	111021819	Com_17336_neg	-0.916125	0.0102574
	111020937	Com_17336_neg	-0.738082	0.0939177
	111011710	Com_17336_neg	-0.934903	0.00621842
	111006897	Com_17336_neg	-0.922321	0.00881679
	111011351	Com_17336_neg	-0.894746	0.0160347
	111011673	Com_17336_neg	-0.914848	0.0105675
	111023377	Com_17336_neg	-0.770874	0.0727335
	111007436	Com_17336_neg	-0.95327	0.0032245
	111009694	Com_17336_neg	-0.960031	0.00236438
	111006492	Com_17336_neg	-0.876707	0.0218648
	111004671	Com_17336_neg	-0.92863	0.00745868
	111023897	Com_17336_neg	-0.944855	0.0044776
	111008104	Com_17336_neg	-0.795662	0.0583652
	111015804	Com_17336_neg	-0.942555	0.00485508
	111012138	Com_17336_neg	-0.853349	0.0306829
	111013726	Com_17336_neg	-0.935914	0.00602892
	111019767	Com_17336_neg	-0.796218	0.0580592
	111009192	Com_17336_neg	-0.92332	0.00859431
	111006527	Com_17336_neg	-0.9432	0.00474766
	111025835	Com_17336_neg	-0.73937	0.0930399
	111013920	Com_17336_neg	-0.971495	0.00120722
	111010369	Com_17336_neg	-0.981413	0.000514982
	111024398	Com_17336_neg	-0.851026	0.0316366
	111024677	Com_17336_neg	-0.790084	0.061472
	111016396	Com_17336_neg	-0.960365	0.00232523
	111016428	Com_17336_neg	-0.727395	0.101341
	111014751	Com_17336_neg	-0.561225	0.246548
	111024390	Com_17336_neg	-0.977257	0.000770012
	111004566	Com_17336_neg	-0.889373	0.0176806
	111018402	Com_17336_neg	-0.845101	0.034132
	111012529	Com_17336_neg	-0.789358	0.0618818
	111019388	Com_17336_neg	-0.863842	0.0265463
	111017730	Com_17336_neg	-0.865515	0.0259133
	111013585	Com_17336_neg	-0.726933	0.101668
	111008408	Com_17336_neg	-0.986926	0.000255268
	111010428	Com_17336_neg	-0.901761	0.0140024
	111026040	Com_17336_neg	-0.941418	0.00504729
	111021315	Com_17336_neg	-0.791391	0.0607373
	111012984	Com_17336_neg	-0.925651	0.00808611
	111023472	Com_17336_neg	-0.851079	0.031615
	111023743	Com_17336_neg	-0.800977	0.0554734
	111015352	Com_17336_neg	-0.974271	0.000984424
	111011151	Com_17336_neg	-0.906543	0.0126932
	111010693	Com_17336_neg	-0.908005	0.0123054
	111024189	Com_17336_neg	-0.862325	0.0271268
	111016747	Com_17336_neg	-0.956505	0.00279661
	111009584	Com_17336_neg	-0.834795	0.0386844
	111006741	Com_17336_neg	-0.892593	0.0166848
	111013030	Com_17336_neg	-0.972017	0.00116358
	111026017	Com_17336_neg	-0.785387	0.0641455
	111005962	Com_17336_neg	-0.72471	0.103245
	111020390	Com_17336_neg	-0.925202	0.00818285
	111006150	Com_17336_neg	-0.97507	0.000924494
	111005762	Com_17336_neg	-0.720567	0.106215
	111010854	Com_17336_neg	-0.888083	0.0180872
	111005605	Com_17336_neg	-0.861339	0.0275072
	111024447	Com_17336_neg	-0.851767	0.0313309
	novel.88	Com_17336_neg	-0.588772	0.218892
	111010982	Com_17336_neg	-0.878583	0.0212182
	111016719	Com_17336_neg	-0.76003	0.0794689
	111017484	Com_17336_neg	-0.952374	0.00334835
	111014575	Com_17336_neg	-0.840775	0.0360105
	111013846	Com_17336_neg	-0.943481	0.00470125
	111009343	Com_17336_neg	-0.860734	0.027742
	111018976	Com_17336_neg	-0.694328	0.125873
	111009018	Com_17336_neg	-0.911278	0.0114583
	111019613	Com_17336_neg	-0.830729	0.0405541
	111020045	Com_17336_neg	-0.742054	0.0912231
	111021800	Com_17336_neg	-0.937865	0.00567125
	111012083	Com_17336_neg	-0.900693	0.0143032
	111004658	Com_17336_neg	-0.835988	0.0381442
	111021534	Com_17336_neg	-0.756899	0.081464
	111021294	Com_17336_neg	-0.791954	0.0604222
	111021415	Com_17336_neg	-0.881238	0.0203191
	111025533	Com_17336_neg	-0.957942	0.00261608
	111023338	Com_17336_neg	-0.862024	0.0272428
	111015347	Com_17336_neg	-0.639135	0.171839
	111005862	Com_17336_neg	-0.917468	0.00993617
	111016782	Com_17336_neg	-0.87619	0.0220446
	111006200	Com_17336_neg	-0.700015	0.121488
	111018044	Com_17336_neg	-0.948123	0.00396703
	111010166	Com_17336_neg	-0.932215	0.00673645
	111023952	Com_17336_neg	-0.942233	0.00490919
	111022707	Com_17336_neg	-0.821879	0.044765
	111008245	Com_17336_neg	-0.866131	0.0256817
	111007807	Com_17336_neg	-0.826414	0.0425829
	111008128	Com_17336_neg	-0.76236	0.0779988
	111008655	Com_17336_neg	-0.877524	0.0215818
	111019828	Com_17336_neg	-0.749022	0.0865807
	111017139	Com_17336_neg	-0.800724	0.0556098
	111017393	Com_17336_neg	-0.726232	0.102164
	111010749	Com_17336_neg	-0.952657	0.00330903
	111006955	Com_17336_neg	-0.982016	0.000482227
	111019276	Com_17336_neg	-0.873945	0.0228331
	111021824	Com_17336_neg	-0.706913	0.116262
	111013766	Com_17336_neg	-0.936146	0.0059858
	111024368	Com_17336_neg	-0.748131	0.0871677
	111017874	Com_17336_neg	-0.965788	0.00173567
	111020509	Com_17336_neg	-0.948104	0.00396995
	111004616	Com_17336_neg	-0.837667	0.0373892
	111007787	Com_17336_neg	-0.914048	0.0107641
	111013007	Com_17336_neg	-0.927248	0.00774683
	111016222	Com_17336_neg	-0.931494	0.00687887
	111005581	Com_17336_neg	-0.960851	0.00226893
	111025001	Com_17336_neg	-0.984656	0.000351373
	111018066	Com_17336_neg	-0.60976	0.198717
	111014070	Com_17336_neg	-0.962111	0.00212612
	111015288	Com_17336_neg	-0.905632	0.0129379
	111004647	Com_17336_neg	-0.858433	0.0286434
	111009190	Com_17336_neg	-0.825581	0.0429798
	111013560	Com_17336_neg	-0.958512	0.00254617
	111007269	Com_17336_neg	-0.849497	0.0322723
	111012472	Com_17336_neg	-0.882427	0.0199225
	111014847	Com_17336_neg	-0.846843	0.0333893
	111010120	Com_17336_neg	-0.944348	0.00455956
	111022728	Com_17336_neg	-0.851427	0.0314713
	111018847	Com_17336_neg	-0.859561	0.0281998
	111014032	Com_17336_neg	-0.829082	0.041323
	111014789	Com_17336_neg	-0.801877	0.0549906
	111012898	Com_17336_neg	-0.811168	0.0501195
	111007283	Com_17336_neg	-0.861883	0.0272971
	111012165	Com_17336_neg	-0.919468	0.00946706
	111018854	Com_17336_neg	-0.856956	0.0292289
	111017235	Com_17336_neg	-0.854296	0.0302978
	111006029	Com_17336_neg	-0.926462	0.00791287
	111018210	Com_17336_neg	-0.774591	0.0704872
	111004926	Com_17336_neg	-0.907426	0.0124584
	111017973	Com_17336_neg	-0.902755	0.0137252
	111013751	Com_17336_neg	-0.813002	0.049183
	111016043	Com_17336_neg	-0.965174	0.00179815
	111025600	Com_17336_neg	-0.636128	0.174516
	111005596	Com_17336_neg	-0.93994	0.00530252
	111025639	Com_17336_neg	-0.968275	0.00149379
	111025859	Com_17336_neg	-0.733884	0.0968038
	111024654	Com_17336_neg	-0.964168	0.00190291
	111010027	Com_17336_neg	-0.67533	0.141004
	111018543	Com_17336_neg	-0.873125	0.0231247
	111014781	Com_17336_neg	-0.952118	0.00338408
	111019474	Com_17336_neg	-0.910973	0.0115359
	111017214	Com_17336_neg	-0.923988	0.00844711
	111008645	Com_17336_neg	-0.750582	0.0855562
	111006220	Com_17336_neg	-0.842294	0.0353457
	111013578	Com_17336_neg	-0.745583	0.088858
	111004881	Com_17336_neg	-0.804534	0.0535761
	111026107	Com_17336_neg	-0.934806	0.00623685
	111008183	Com_17336_neg	-0.926531	0.00789819
	111012469	Com_17336_neg	-0.942463	0.00487053
	111011934	Com_17336_neg	-0.910703	0.0116048
	111007137	Com_17336_neg	-0.95028	0.00364662
	111024877	Com_17336_neg	-0.794291	0.0591217
	111023407	Com_17336_neg	-0.782424	0.0658592
	111005353	Com_17336_neg	-0.795954	0.0582044
	111010443	Com_17336_neg	-0.887443	0.0182905
	111023867	Com_17336_neg	-0.716293	0.109317
	111018152	Com_17336_neg	-0.925889	0.00803524
	111022664	Com_17336_neg	-0.820929	0.0452283
	111005237	Com_17336_neg	-0.94823	0.00395082
	111016360	Com_17336_neg	-0.756149	0.0819452
	111004682	Com_17336_neg	-0.727948	0.100951
	111004571	Com_17336_neg	-0.928977	0.00738731
	111013126	Com_17336_neg	-0.94554	0.00436803
	111010519	Com_17336_neg	-0.890038	0.0174726
	111024078	Com_17336_neg	-0.964299	0.00188904
	111017583	Com_17336_neg	-0.822314	0.0445537
	111017955	Com_17336_neg	-0.959258	0.00245611
	111020634	Com_17336_neg	-0.915557	0.0103948
	111020739	Com_17336_neg	-0.962141	0.00212286
	111011059	Com_17336_neg	-0.712604	0.112025
	111014712	Com_17336_neg	-0.701763	0.120155
	111015032	Com_17336_neg	-0.863475	0.0266863
	111006022	Com_17336_neg	-0.749688	0.0861423
	111024069	Com_17336_neg	-0.874891	0.0224993
	111020279	Com_17336_neg	-0.97308	0.00107726
	111016293	Com_17336_neg	-0.896319	0.0155674
	111015660	Com_17336_neg	-0.805059	0.0532987
	111009183	Com_17336_neg	-0.915009	0.0105283
	111004623	Com_17336_neg	-0.95005	0.0036802
	111013557	Com_17336_neg	-0.928086	0.00757143
	111008508	Com_17336_neg	-0.790465	0.0612577
	111009599	Com_17336_neg	-0.834887	0.0386427
	111022845	Com_17336_neg	-0.913088	0.0110022
	111007670	Com_17336_neg	-0.736633	0.0949093
	111007029	Com_17336_neg	-0.671734	0.143951
	111007566	Com_17336_neg	-0.982258	0.000469353
	111013619	Com_17336_neg	-0.932359	0.0067083
	111007522	Com_17336_neg	-0.95391	0.00313749
	111004851	Com_17336_neg	-0.819999	0.0456843
	111006756	Com_17336_neg	-0.844009	0.0346021
	111020988	Com_17336_neg	-0.731653	0.0983534
	111020365	Com_17336_neg	-0.791197	0.0608463
	111021890	Com_17336_neg	-0.785449	0.0641099
	111006430	Com_17336_neg	-0.866157	0.025672
	111011507	Com_17336_neg	-0.946364	0.0042381
	111012907	Com_17336_neg	-0.963312	0.00199429
	111012989	Com_17336_neg	-0.828127	0.0417718
	111015893	Com_17336_neg	-0.942441	0.00487414
	111024501	Com_17336_neg	-0.917275	0.00998197
	111019595	Com_17336_neg	-0.858258	0.0287124
	111014171	Com_17336_neg	-0.978344	0.000698372
	111015396	Com_17336_neg	-0.945579	0.00436192
	111025331	Com_17336_neg	-0.795145	0.0586498
	111019054	Com_17336_neg	-0.943894	0.00463347
	111025560	Com_17336_neg	-0.86651	0.0255401
	111023545	Com_17336_neg	-0.958697	0.00252363
	111022656	Com_17336_neg	-0.965627	0.00175199
	111012433	Com_17336_neg	-0.71558	0.109838
	111023826	Com_17336_neg	-0.769236	0.073734
	111008238	Com_17336_neg	-0.853293	0.0307058
	111018712	Com_17336_neg	-0.795464	0.0584739
	111022866	Com_17336_neg	-0.915392	0.010435
	111020456	Com_17336_neg	-0.612276	0.196352
	111009814	Com_17336_neg	-0.941882	0.00496842
	111017373	Com_17336_neg	-0.963468	0.0019775
	111006016	Com_17336_neg	-0.7023	0.119746
	111011561	Com_17336_neg	-0.940534	0.00519913
	111023807	Com_17336_neg	-0.949317	0.00378801
	111017770	Com_17336_neg	-0.821759	0.0448236
	111017773	Com_17336_neg	-0.900934	0.014235
	111007658	Com_17336_neg	-0.858243	0.0287183
	111013040	Com_17336_neg	-0.897178	0.0153151
	111010605	Com_17336_neg	-0.85184	0.0313007
	111004892	Com_17336_neg	-0.917028	0.0100409
	111022877	Com_17336_neg	-0.895117	0.0159239
	111008516	Com_17336_neg	-0.890351	0.0173751
	111015463	Com_17336_neg	-0.96049	0.00231077
	111012637	Com_17336_neg	-0.808313	0.0515943
	111011509	Com_17336_neg	-0.831627	0.0401377
	111008270	Com_17336_neg	-0.907744	0.0123742
	111025352	Com_17336_neg	-0.860907	0.0276749
	111008631	Com_17336_neg	-0.792154	0.0603106
	111011037	Com_17336_neg	-0.948147	0.00396342
	111024203	Com_17336_neg	-0.706816	0.116335
	111014665	Com_17336_neg	-0.942051	0.0049398
	111011675	Com_17336_neg	-0.972144	0.00115314
	111025459	Com_17336_neg	-0.933146	0.00655469
	111020498	Com_17336_neg	-0.906197	0.0127858
	111017078	Com_17336_neg	-0.944599	0.00451894
	111024840	Com_17336_neg	-0.802979	0.0544018
	111025327	Com_17336_neg	-0.940304	0.00523908
	111023496	Com_17336_neg	-0.825409	0.043062
	111007367	Com_17336_neg	-0.896188	0.0156061
	111005776	Com_17336_neg	-0.952214	0.00337073
	111022041	Com_17336_neg	-0.838249	0.0371292
	111008668	Com_17336_neg	-0.934146	0.00636241
	111021206	Com_17336_neg	-0.821814	0.0447965
	111014807	Com_17336_neg	-0.867027	0.025347
	111019373	Com_17336_neg	-0.858452	0.0286357
	111013034	Com_17336_neg	-0.753226	0.0838321
	111012539	Com_17336_neg	-0.906628	0.0126704
	111019795	Com_17336_neg	-0.802265	0.0547832
	111025688	Com_17336_neg	-0.704898	0.117778
	111015752	Com_17336_neg	-0.978163	0.000710064
	111007736	Com_17336_neg	-0.790221	0.0613951
	111009917	Com_17336_neg	-0.96692	0.00162334
	111019426	Com_17336_neg	-0.854852	0.0300728
	111021313	Com_17336_neg	-0.690316	0.129006
	111012328	Com_17336_neg	-0.805968	0.0528202
	111018995	Com_17336_neg	-0.796284	0.0580234
	111014480	Com_17336_neg	-0.890836	0.0172246
	111011175	Com_17336_neg	-0.793891	0.0593435
	111014328	Com_17336_neg	-0.818345	0.0465008
	111007383	Com_17336_neg	-0.705532	0.1173
	111014321	Com_17336_neg	-0.978065	0.000716422
	111018288	Com_17336_neg	-0.714685	0.110494
	111018257	Com_17336_neg	-0.907031	0.012563
	111015039	Com_17336_neg	-0.845018	0.0341677
	111009123	Com_17336_neg	-0.865454	0.0259362
	111018407	Com_17336_neg	-0.816412	0.0474632
	111021004	Com_17336_neg	-0.71329	0.11152
	111013021	Com_17336_neg	-0.783044	0.065499
	111013715	Com_17336_neg	-0.772196	0.0719309
	111026061	Com_17336_neg	-0.79826	0.0569431
	111011879	Com_17336_neg	-0.859142	0.0283639
	111006447	Com_17336_neg	-0.854209	0.0303333
	111024187	Com_17336_neg	-0.890837	0.0172245
	111019417	Com_17336_neg	-0.928951	0.0073927
	111012198	Com_17336_neg	-0.962697	0.00206128
	111008998	Com_17336_neg	-0.842125	0.0354195
	111014382	Com_17336_neg	-0.752867	0.0840653
	111004722	Com_17336_neg	-0.867077	0.0253284
	111025891	Com_17336_neg	-0.909623	0.0118829
	111017109	Com_17336_neg	-0.932296	0.00672052
	111013076	Com_17336_neg	-0.920672	0.00918983
	111008313	Com_17336_neg	-0.962974	0.00203104
	111025337	Com_17336_neg	-0.731743	0.0982909
	111009618	Com_17336_neg	-0.966577	0.00165695
	111024884	Com_17336_neg	-0.73803	0.0939534
	111020924	Com_17336_neg	-0.838335	0.0370909
	111024578	Com_17336_neg	-0.844574	0.0343585
	111018282	Com_17336_neg	-0.955624	0.00291016
	111022458	Com_17336_neg	-0.916151	0.0102512
	111012306	Com_17336_neg	-0.638689	0.172234
	111011017	Com_17336_neg	-0.869685	0.0243664
	111018428	Com_17336_neg	-0.863746	0.026583
	111015317	Com_17336_neg	-0.735816	0.0954706
	111025338	Com_17336_neg	-0.72149	0.10555
	111022470	Com_17336_neg	-0.670727	0.144781
	111009231	Com_17336_neg	-0.823462	0.0439975
	111005156	Com_17336_neg	-0.85511	0.0299686
	111020495	Com_17336_neg	-0.99279	7.77944e-05
	novel.394	Com_17336_neg	-0.733995	0.0967269
	111016637	Com_17336_neg	-0.929506	0.00727899
	111005456	Com_17336_neg	-0.866342	0.0256029
	111016536	Com_17336_neg	-0.945224	0.00441845
	111004660	Com_17336_neg	-0.92799	0.00759136
	111010412	Com_17336_neg	-0.914512	0.0106499
	111005865	Com_17336_neg	-0.806536	0.0525219
	111007484	Com_17336_neg	-0.941451	0.00504166
	111015843	Com_17336_neg	-0.871259	0.0237945
	111009004	Com_17336_neg	-0.87932	0.0209668
	111017319	Com_17336_neg	-0.705395	0.117403
	111017685	Com_17336_neg	-0.877711	0.0215173
	111023246	Com_17336_neg	-0.809121	0.0511749
	111008931	Com_17336_neg	-0.853924	0.0304486
	111009381	Com_17336_neg	-0.762976	0.0776125
	111021632	Com_17336_neg	-0.926737	0.0078545
	111020788	Com_17336_neg	-0.773499	0.071144
	111008864	Com_17336_neg	-0.808277	0.051613
	111009668	Com_17336_neg	-0.598438	0.209502
	111010461	Com_17336_neg	-0.897761	0.0151449
	111018652	Com_17336_neg	-0.833632	0.0392149
	111009238	Com_17336_neg	-0.962351	0.00209946
	111016694	Com_17336_neg	-0.791025	0.0609428
	111026144	Com_17336_neg	-0.897493	0.0152229
	111017205	Com_17336_neg	-0.690535	0.128834
	novel.144	Com_17336_neg	-0.969157	0.0014123
	111017799	Com_17336_neg	-0.824877	0.0433167
	111010665	Com_17336_neg	-0.836031	0.0381243
	111007243	Com_17336_neg	-0.777843	0.0685487
	111015799	Com_17336_neg	-0.977153	0.000777005
	111009986	Com_17336_neg	-0.867313	0.0252406
	111005242	Com_17336_neg	-0.8467	0.03345
	111010211	Com_17336_neg	-0.792266	0.060248
	111006731	Com_17336_neg	-0.924125	0.00841701
	novel.709	Com_17336_neg	-0.884738	0.0191623
	111022308	Com_17336_neg	-0.793749	0.0594223
	111015484	Com_17336_neg	-0.605561	0.20269
	111024880	Com_17336_neg	-0.919514	0.00945632
	111011844	Com_17336_neg	-0.993534	6.25735e-05
	111008271	Com_17336_neg	-0.898732	0.0148634
	111006844	Com_17336_neg	-0.825494	0.0430212
	111019095	Com_17336_neg	-0.81756	0.0468903
	111017340	Com_17336_neg	-0.942462	0.00487067
	111024581	Com_17336_neg	-0.904589	0.0132206
	111005057	Com_17336_neg	-0.990643	0.000130925
	111023550	Com_20163_neg	0.802776	0.0545103
	111024927	Com_20163_neg	0.904696	0.0131915
	111023684	Com_20163_neg	0.951606	0.00345637
	novel.306	Com_20163_neg	0.783756	0.0650861
	111024635	Com_20163_neg	0.844638	0.0343312
	111019967	Com_20163_neg	0.801991	0.0549295
	111023422	Com_20163_neg	0.888906	0.0178274
	111025371	Com_20163_neg	0.82083	0.0452772
	111009740	Com_20163_neg	0.899567	0.0146235
	111012166	Com_20163_neg	0.741997	0.0912613
	111010516	Com_20163_neg	0.868933	0.0246421
	111012406	Com_20163_neg	0.880515	0.020562
	111020916	Com_20163_neg	0.780208	0.0671538
	111016655	Com_20163_neg	0.64095	0.170231
	novel.363	Com_20163_neg	0.931437	0.00689013
	111006822	Com_20163_neg	0.917531	0.00992128
	111013206	Com_20163_neg	0.80372	0.0540076
	111023915	Com_20163_neg	0.754075	0.0832821
	111013212	Com_20163_neg	0.694494	0.125744
	111004589	Com_20163_neg	0.993745	5.85654e-05
	111023882	Com_20163_neg	0.94311	0.00476262
	111019861	Com_20163_neg	0.929015	0.00737951
	111019418	Com_20163_neg	0.871845	0.023583
	111013508	Com_20163_neg	0.741556	0.0915585
	111008037	Com_20163_neg	0.711604	0.112765
	111005028	Com_20163_neg	0.95403	0.00312133
	111011419	Com_20163_neg	0.908077	0.0122863
	111017493	Com_20163_neg	0.62187	0.18744
	111013507	Com_20163_neg	0.855256	0.02991
	111006073	Com_20163_neg	0.819633	0.0458646
	111005138	Com_20163_neg	0.961933	0.00214611
	111023773	Com_20163_neg	0.904151	0.0133403
	111007995	Com_20163_neg	0.808236	0.051634
	111005399	Com_20163_neg	0.908564	0.0121585
	111005783	Com_20163_neg	0.949797	0.00371731
	111015511	Com_20163_neg	0.804367	0.053665
	111025771	Com_20163_neg	0.94974	0.00372563
	111008503	Com_20163_neg	0.845593	0.0339218
	111004981	Com_20163_neg	0.597968	0.209954
	111008026	Com_20163_neg	0.804462	0.0536145
	111014244	Com_20163_neg	0.796066	0.0581431
	111007578	Com_20163_neg	0.887615	0.018236
	111014265	Com_20163_neg	0.852921	0.0308576
	111020975	Com_20163_neg	0.866148	0.0256756
	111016874	Com_20163_neg	0.749936	0.0859797
	111007589	Com_20163_neg	0.998596	2.95549e-06
	111011336	Com_20163_neg	0.724337	0.103511
	111005527	Com_20163_neg	0.786641	0.0634266
	111021056	Com_20163_neg	0.916802	0.010095
	111008675	Com_20163_neg	0.794975	0.0587437
	111023023	Com_20163_neg	0.784037	0.0649237
	111023888	Com_20163_neg	0.960115	0.00235449
	111005711	Com_20163_neg	0.656291	0.156901
	novel.85	Com_20163_neg	0.97186	0.00117665
	111016029	Com_20163_neg	0.81886	0.0462456
	111013520	Com_20163_neg	0.820145	0.0456126
	111004960	Com_20163_neg	0.89941	0.0146686
	111017935	Com_20163_neg	0.935902	0.00603113
	111025873	Com_20163_neg	0.652544	0.160115
	novel.819	Com_20163_neg	0.898948	0.0148013
	111018253	Com_20163_neg	0.825792	0.0428793
	novel.552	Com_20163_neg	0.81458	0.0483837
	111018852	Com_20163_neg	0.98301	0.000430514
	111009720	Com_20163_neg	0.897138	0.0153266
	111024778	Com_20163_neg	0.771735	0.0722103
	111011625	Com_20163_neg	0.873469	0.0230022
	111024712	Com_20163_neg	0.830367	0.0407223
	111021432	Com_20163_neg	0.973827	0.0010186
	111025195	Com_20163_neg	0.711922	0.11253
	111006973	Com_20163_neg	0.538934	0.269866
	111019185	Com_20163_neg	0.724026	0.103733
	111009436	Com_20163_neg	0.884317	0.0192997
	novel.283	Com_20163_neg	0.653123	0.159617
	novel.44	Com_20163_neg	0.900716	0.0142965
[truncated: 35,648 more rows]

## Sheet: S6
Table S6: Transcriptome and metabolome co-enriched pathway analysis and screening
Group	Pathway Name	Gene Pathway ID	Gene Pathway P value	Input gene ID	Metabolite Pathway ID	Metabolite Pathway P value	Input metabolite ID
10d vs 3d	Glycolysis / Gluconeogenesis	mcha00010	0.0262205	111007279/111021716/111023306/111008960/111013786/111016413/111019417/111024776/111021324/111010338/111012464/111017478/111008959/111011509/111013741/111012435/111020860/111014312/111013706/111013814/111017407/111019058/111021251/111013569/111018660/111009049/111007005/111010736/111013132/111011887/111006370/111016815/111024329/111021700/111014538/111009665/111023987/111008446/111020255/111021872…	ko00010	0.0984283	C00074/C06186
	Fatty acid degradation	mcha00071	0.00831899	111007279/111021716/111016179/111012629/111017256/111021324/111009683/111009902/111021959/111009226/111008230/111014917/111016117/111017407/111009049/111015238/111006096/111009856/111021700/111020255/111013487/111022123/111024216/111014078/111020365	ko00071	0.529569	C00489
	Steroid biosynthesis	mcha00100	0.0255559	111004801/111019723/111017353/111015463/111015778/111025080/111016744/111020326/111020726/111017352/111021312/111010224/111016898/111021471/111009148/111015169/111024686	ko00100	0.529569	C05441
	Glycerophospholipid metabolism	mcha00564	0.0333419	111007060/111007165/111020792/111020410/111013484/111014171/111014715/111017048/111014077/111014480/111006863/111016045/111021315/111006849/111020413/111011940/111010232/111013153/111008758/111013982/111018626/111015043/111006237/111015574/111016665/111021312/111019003/111007880/111018627/111025851/111004699/111013382/111014936/111008943/111009545/111006923/111004864/111020081/111013635/111021525…	ko00564	0.233681	C00346/C00588
	Arachidonic acid metabolism	mcha00590	0.00867774	111007165/111006242/111010846/111022751/111021933/111026000/111014739/111021312/111006921/111025929/111013903/111019666	ko00590	0.654483	C00219/C01312/C05963
	Porphyrin and chlorophyll metabolism	mcha00860	0.0276689	111023234/111009779/111004735/111009609/111015893/111012871/111009253/111012251/111013846/111021778/111008183/111011794/111014576/111022441/111020357/111024578/111006359/111011353/111015630/111020629/111006573/111017535/111016032/111018063	ko00860	0.181685	C00188/C00500/C18021
17d vs 10d	Fructose and mannose metabolism	mcha00051	0.0387525	111006525/111020661/111005433/111008144/111005053/111011471/111020849/111008465/111021172/111014312/111020819/111004513/111013172/111006376	ko00051	0.0830915	C00636/C00644
	Sesquiterpenoid and triterpenoid biosynthesis	mcha00909	0.0396984	111010875/111026159/111010224/111025080/111004801	ko00909	0.201512	C00448/C07667
	Starch and sucrose metabolism	mcha00500	0.0383466	111019134/111020661/111016713/111007174/111022442/111008900/111008196/111008172/111015676/111010344/111016476/111023621/111024329/111004858/111010711/111008090/111012587/111024550/111015527/111011463/111019350/111005044/111022188/111004513/111010409/111005656/111023883/111018941/111018765	ko00500	0.234362	C00089/C00252/C01083
	Plant hormone signal transduction	mcha04075	0.000214218	111007976/111019475/111012544/111025075/111004640/111013861/111015455/111007634/111020486/111011016/111010673/111012269/111016612/111020657/111017366/novel.423/111006695/111022567/111020096/111015440/111008154/111009746/111007307/111016563/111015410/111006703/111007154/111017755/111013950/111023815/111025582/111017916/111015414/111004635/111022288/111006141/111011062/111016639/111022706/111009266…	ko04075	0.234362	C00954/C02029/C11864
	Phenylalanine metabolism	mcha00360	0.0271262	111025981/111017981/111013660/111015222/111013639/111021691/111013649/111004798/111015408/111011135/111006817/111013871/111023546	ko00360	0.543717	C00082/C00180/C00601/C02505
	Amino sugar and nucleotide sugar metabolism	mcha00520	0.0365651	111020661/111008688/111024329/111022204/111022429/111005095/111005077/111013089/111004562/111008465/111015527/111006989/111020819/111007487/111005044/111006298/111018207/111015040/111021667/111010839/111005462/111005566/111026099/111019860/111013172/111006376	ko00520	0.555115	C00636/C04501
	Pentose phosphate pathway	mcha00030	0.032358	111013132/111005433/111025838/111025918/111008144/111024329/111022669/111021172/111014312/111022787/111016064/111022201/111006364/111023322	ko00030	0.64022	C00279
	Pyruvate metabolism	mcha00620	0.0154368	111021324/111005763/111022407/111010262/111013127/111007279/111008963/111021036/111017801/111011862/111019058/111025564/111009223/111017407/111009118/111009665/111013645/111019420/111023897/111006352/111009711	ko00620	0.64022	C00074
	Biosynthesis of amino acids	mcha01230	0.0277965	111012941/111016815/111005073/111005610/111021015/111013279/111020163/111005433/111025838/111009350/111008604/111010180/111014640/111023723/111021858/111017090/111015124/111019767/111011037/111019764/111020559/111020289/111014869/111010430/111022695/111005562/111008910/111018258/111022669/111018056/111012145/111004798/111014312/111008960/111022787/111019711/111019928/111022651/111016064/111017604…	ko01230	0.659902	C00074/C00077/C00082/C00135/C00279/C00327/C00437
	Pentose and glucuronate interconversions	mcha00040	0.0221587	111016139/111025969/111020411/111016136/111020325/111004807/111012508/111015510/111011471/111020849/111015484/111014609/111006021/111005095/111018622/111013726/111015311/111010036/111007676/111007487	ko00040	0.818296	C00310
	Ascorbate and aldarate metabolism	mcha00053	0.00717507	111012748/111016907/111021324/111021307/111005573/111007279/111006548/111005095/111013089/111014416/111022462/111025564/111007487/111017407/111011899	ko00053	0.818296	C00137
	Tryptophan metabolism	mcha00380	0.0335407	111021324/111004658/111007279/111005596/111025564/111015408/111017407/111009118/111023546/111009711	ko00380	0.833087	C00398/C00954
	Glyoxylate and dicarboxylate metabolism	mcha00630	0.00317333	111013279/111016982/111005763/111020163/111025775/111009350/111008604/111021648/111005596/111008963/111005715/111020805/111018056/111012706/111019711/111016634/111009118/111009716/111009711	ko00630	0.870933	C00898
	Carbon metabolism	mcha01200	0.00748174	111016815/111020661/111021015/111016982/111005763/111013132/111005433/111025838/111022407/111025918/111025775/111010262/111008144/111008604/111013127/111020788/111014640/111021648/111005596/111008963/111020365/111019767/111019764/111021036/111020289/111005715/111020805/111022669/111018056/111021172/111017801/111014312/111012706/111008960/111022787/111019711/111019058/111016064/111015009/111022201…	ko01200	0.872	C00074/C00279
	Glutathione metabolism	mcha00480	0.00745712	111012885/111005573/111011708/111022835/111024555/111019191/111014640/111015974/111019456/111016013/111018440/111009456/111015102/111014739/111009950/111011783/111022201/111025828/111014954/111006364/111023322/111011899	ko00480	0.953833	C00077
	Phenylpropanoid biosynthesis	mcha00940	0.0257283	111021185/111010772/111010990/111021196/111007174/111005274/111017932/111019293/111008900/111024458/111010344/111021183/111023192/111013660/111015222/111018233/111013639/111022760/111022456/111021192/111021691/111017988/111005720/111021195/111013649/111018010/111017798/111017641/111018385/111010686/111011135/111018941	ko00940	0.9685	C00082/C02666
23d vs 17d	Flavonoid biosynthesis	mcha00941	0.0311105	111021609/111017629/111008043/111017984/111014128/111023140/111006117/111018233/111014783	ko00941	0.00362345	C00974/C01604/C01617/C05631/C05905/C09099/C10434/C12136
	Phenylpropanoid biosynthesis	mcha00940	7.02571e-09	111021609/111009199/111017932/111010772/111019293/111021691/111005274/111024306/111008900/111013639/111010372/111011135/111008965/111017629/111020774/111013637/111025909/111010807/111021196/111008043/111016602/111024458/111015758/111013649/111022760/111021188/111011723/111011620/111013374/111020903/111017984/111013592/111014128/111006126/111023140/111017988/111021694/111024118/111021183/111012798…	ko00940	0.10676	C00423/C00761/C00811/C01752/C02666/C10434
	Plant hormone signal transduction	mcha04075	0.000217541	111012980/111011809/111012999/111020210/111015621/111025063/111022073/111004766/111015450/111016994/111010195/111019270/111020995/111012607/111015440/111021285/111007155/111023028/111013950/111024454/111012269/111021097/111014437/111016639/111005315/111023815/111014532/111012866/111025075/111015452/111004640/111022567/111016355/111008207/111023747/111016612/111016866/111005881/111014961/111011016…	ko04075	0.381168	C00954/C02029
	Phenylalanine metabolism	mcha00360	0.00137867	111021691/111024306/111013639/111013868/111011135/111013637/111013871/111016602/111009573/111013649/111013592/111025981/111017981/111013660/111006817/111021692/111015408/111013676	ko00360	0.957802	C00423
	Carbon metabolism	mcha01200	0.00754545	111025380/111020255/111008963/111014921/111018244/111018606/111023568/111016929/111016064/111024444/111012464/111007569/111007713/111015469/111014078/111016815/111011101/111004514/111015380/111005614/111019410/111020365/111020673/111005478/111016982/111017058/novel.850/111020289/111012997/111013132/111005774/111016802/111023306/111018067/111005596/111014799/111020035/111020788/111005763/111021959…	ko01200	0.931121	C01005
	Tyrosine metabolism	mcha00350	0.0369117	111020255/111013868/111024893/111014078/111013871/111009573/111020365/111025981/111017981/111006817/111009147/111021700/111021716	ko00350	0.887695	C00811
	Stilbenoid, diarylheptanoid and gingerol biosynthesis	mcha00945	0.0495179	111021609/111017629/111008043/111017984/111014128/111023140/111018233	ko00945	0.76666	C10434
Note:The screening criteria were set using a threshold of Gene Pathway P value < 0.05.

## Sheet: S7
	Table S7: Corelation analysis of 76 important DEGs and 12 important DEMs identified from glycolysis/gluconeogenesis, fructose and mannose metabolism, and flavonoid biosynthesis
Group	Metabolite ID	Gene ID	Correlation value	P value
10d vs 3d	C00074	111007279	-0.966829	0.00163219
	C00074	111014783	-0.964497	0.00186827
	C00074	111013814	-0.957374	0.00268668
	C00074	111008960	-0.94395	0.00462444
	C00074	111013569	-0.943506	0.00469722
	C00074	111019417	-0.928951	0.0073927
	C00074	111013786	-0.92183	0.00892689
	C00074	111020849	-0.904171	0.0133349
	C00074	111020255	-0.894659	0.0160607
	C00074	111024776	-0.88664	0.0185472
	C00074	111019058	-0.866579	0.0255141
	C00074	111012435	-0.855362	0.0298674
	C00074	111011509	-0.831627	0.0401377
	C00644	111013814	-0.899579	0.0146201
	C00644	111014783	-0.879065	0.0210536
	C00644	111007279	-0.864143	0.0264318
	C00644	111008960	-0.858216	0.0287289
	C00644	111019417	-0.855562	0.0297868
	C00644	111013569	-0.855078	0.0299816
	C06186	111013814	0.999424	4.98155e-07
	C06186	111008960	0.994867	3.94508e-05
	C06186	111019417	0.993624	6.0844e-05
	C06186	111020849	0.955228	0.00296194
	C06186	111013569	0.954267	0.00308943
	C06186	111012435	0.948501	0.00390992
	C06186	111014783	0.935819	0.00604653
	C06186	111007279	0.932524	0.00667585
	C06186	111024776	0.908883	0.0120753
	C06186	111019058	0.875994	0.0221127
	C06186	111013786	0.873356	0.0230423
	C06186	111011509	0.861765	0.0273425
	C06186	111016413	0.858481	0.0286245
	C06186	111018660	0.84747	0.0331236
	C06186	111020255	0.819408	0.0459752
17d vs 10d	C00074	111019058	-0.994314	4.84052e-05
	C00074	111006525	-0.983148	0.000423614
	C00074	111013172	-0.930771	0.00702307
	C00074	111008465	-0.924762	0.00827818
	C00074	111013786	-0.905254	0.0130399
	C00074	111006376	-0.903268	0.013583
	C00074	111020661	-0.892387	0.0167478
	C00074	111008960	-0.891318	0.0170758
	C00074	111008959	0.879718	0.0208316
	C00074	111020819	-0.869079	0.0245885
	C00074	111017407	-0.851382	0.0314895
	C00636	111006525	-0.990169	0.000144488
	C00636	111019058	-0.980833	0.000547542
	C00636	111020661	-0.916046	0.0102766
	C00636	111008465	-0.912958	0.0110346
	C00636	111013786	-0.910035	0.0117765
	C00636	111008960	-0.903042	0.0136456
	C00636	111006376	-0.883164	0.0196784
	C00636	111013172	-0.878241	0.0213354
	C00636	111020819	-0.866325	0.025609
	C00636	111008959	0.853995	0.03042
	C00636	111017407	-0.84992	0.032096
	C00644	111008465	-0.969563	0.00137552
	C00644	111020819	-0.960735	0.00228239
	C00644	111019058	-0.939658	0.00535184
	C00644	111017407	-0.927881	0.00761424
	C00644	111006525	-0.909785	0.0118409
	C00644	111006117	-0.880644	0.0205187
	C00644	111013786	-0.864682	0.0262274
	C00644	111008959	0.860691	0.0277587
	C00644	111013172	-0.858796	0.0285003
	C00644	111020661	-0.838882	0.0368473
	C01604	111006525	-0.986491	0.000272518
	C01604	111019058	-0.986294	0.000280508
	C01604	111008465	-0.920208	0.00929616
	C01604	111013172	-0.90639	0.0127341
	C01604	111013786	-0.901537	0.0140651
	C01604	111020661	-0.899231	0.01472
	C01604	111008960	-0.894846	0.0160047
	C01604	111006376	-0.885291	0.0189825
	C01604	111020819	-0.873759	0.0228993
	C01604	111008959	0.866488	0.0255483
	C01604	111017407	-0.862106	0.0272111
	C09099	111019058	-0.988176	0.000208881
	C09099	111006525	-0.986801	0.000260188
	C09099	111008465	-0.923478	0.00855941
	C09099	111013172	-0.908245	0.0122423
	C09099	111013786	-0.906221	0.0127793
	C09099	111020661	-0.902251	0.0138653
	C09099	111008960	-0.896764	0.0154363
	C09099	111006376	-0.888721	0.0178855
	C09099	111020819	-0.875047	0.0224442
	C09099	111008959	0.874161	0.0227568
	C09099	111017407	-0.862919	0.0268988
23d vs 17d	C00974	111015469	-0.955323	0.00294945
	C00974	111021609	-0.930396	0.00709849
	C00974	111020849	0.92531	0.00815951
	C00974	111013172	-0.920842	0.00915102
	C00974	111006525	-0.918123	0.00978122
	C00974	111017629	-0.884788	0.0191462
	C00974	111005053	-0.825243	0.0431413
	C00974	111014078	-0.823361	0.0440465
	C00974	111008043	-0.822809	0.0443132
	C01617	111015469	-0.981342	0.000518932
	C01617	111021609	-0.978501	0.000688315
	C01617	111020849	0.976162	0.000845599
	C01617	111013172	-0.957182	0.00271086
	C01617	111006525	-0.955065	0.00298336
	C01617	111017629	-0.936403	0.00593827
	C01617	111008043	-0.871875	0.0235722
	C01617	111005053	-0.862892	0.026909
	C01617	111014078	-0.859468	0.0282362
	C01617	111006117	-0.828132	0.0417695
	C01617	111008959	-0.811549	0.0499244
	C05631	111015469	-0.989568	0.000162659
	C05631	111020849	0.969321	0.0013974
	C05631	111021609	-0.968533	0.00146967
	C05631	111006525	-0.964509	0.0018671
	C05631	111013172	-0.951386	0.00348755
	C05631	111017629	-0.921226	0.00906358
	C05631	111008043	-0.885333	0.0189689
	C05631	111005053	-0.884014	0.019399
	C05631	111014078	-0.876133	0.0220643
	C05631	111008959	-0.838563	0.0369892
	C05631	111006117	-0.824227	0.043629
	C05631	111013132	-0.816877	0.0472307
	C05905	111020849	0.969899	0.00134547
	C05905	111015469	-0.963257	0.00200022
	C05905	111021609	-0.957045	0.00272813
	C05905	111013172	-0.946985	0.00414138
	C05905	111006525	-0.914172	0.0107334
	C05905	111017629	-0.904303	0.0132987
	C05905	111005053	-0.841879	0.0355266
	C05905	111014078	-0.841213	0.0358182
	C05905	111008043	-0.832123	0.0399086
	C09099	111020849	-0.985836	0.000299507
	C09099	111015469	0.984023	0.000380862
	C09099	111021609	0.980819	0.000548334
	C09099	111013172	0.961927	0.00214675
	C09099	111006525	0.948886	0.00385218
	C09099	111017629	0.932618	0.00665763
	C09099	111005053	0.870366	0.0241182
	C09099	111014078	0.868284	0.0248809
	C09099	111008043	0.866975	0.0253664
	C09099	111006117	0.836088	0.038099
	C09099	111008959	0.816364	0.047487
	C10434	111015469	-0.989831	0.00015459
	C10434	111020849	0.974655	0.000955421
	C10434	111021609	-0.972454	0.00112768
	C10434	111013172	-0.964898	0.00182662
	C10434	111006525	-0.960433	0.00231733
	C10434	111017629	-0.931477	0.00688219
	C10434	111008043	-0.882849	0.0197827
	C10434	111005053	-0.850883	0.0316958
	C10434	111014078	-0.839919	0.0363876
	C12136	111015469	-0.987602	0.000229606
	C12136	111020849	0.986588	0.0002686
	C12136	111021609	-0.982461	0.000458707
	C12136	111013172	-0.967973	0.00152216
	C12136	111006525	-0.95246	0.00333631
	C12136	111017629	-0.937334	0.00576749
	C12136	111008043	-0.870647	0.0240161
	C12136	111005053	-0.859742	0.0281291
	C12136	111014078	-0.855445	0.029834
	C12136	111006117	-0.817883	0.0467296

## Sheet: S8
Table S8: Expression trend of 52 important DEGs identified from three co-enriched patyways
Pathway Name	Gene Name	Gene ID	Enzyme name	EC code of enzyme	Symbol of enzyme	Average FPKM value				log2FoldChange value			Normalized average FPKM value
						3d	10d	17d	23d	10d vs 3d	17d vs 10d	23d vs 17d	3d	10d	17d	23d
Glycolysis / Gluconeogenesis	G05433	111005433	6-phosphofructokinase 1	EC:2.7.1.11	PFK	6.60982	3.82197	10.0476	8.94664	-0.774528	1.4082	-0.16723	2.92786	2.26962	3.46566	3.31421
	G13569	111013569	Alcohol dehydrogenase (NADP+)	EC:1.1.1.2	ADH	3.36302	0.823018	0.597795	1.2318	-2.01416	-0.449884	1.04853	2.12533	0.866329	0.676083	1.15821
	G13741	111013741	Alcohol dehydrogenase (NADP+)	EC:1.1.1.2	ADH	35.4074	71.8437	72.0772	57.9928	1.03229	0.0173165	-0.313202	5.18616	6.18673	6.19135	5.88247
	G21700	111021700	Alcohol dehydrogenase class-P	EC:1.1.1.1	ADH1	0	0.411808	0.293235	1.1975	5.85709	-0.492611	2.07394	0	0.497544	0.370984	1.13587
	G07279	111007279	Aldehyde dehydrogenase (NAD+)	EC:1.2.1.3	ALDH	55.4157	9.7917	20.3631	31.7485	-2.48813	1.07447	0.637803	5.81802	3.43185	4.41705	5.03336
	G17407	111017407	Aldehyde dehydrogenase (NAD+)	EC:1.2.1.3	ALDH	15.1561	40.1264	20.5883	13.4533	1.41322	-0.948979	-0.613734	4.014	5.36199	4.43218	3.85333
	G21324	111021324	Aldehyde dehydrogenase family 7 member A1	EC:1.2.1.31 1.2.1.8 1.2.1.3	ALDH7A1	16.3003	34.4139	74.2867	164.857	1.08849	1.12646	1.14893	4.11273	5.14624	6.23432	7.37379
	G09711	111009711	Dihydrolipoyl dehydrogenase	EC:1.8.1.4	DLD	7.25729	3.50614	8.36646	10.0858	-1.0374	1.27522	0.263962	3.04567	2.17189	3.2275	3.47064
	G18976	111018976	Enolase 1/2/3	EC:4.2.1.11	ENO	6.12277	2.40791	4.85167	5.97575	-1.33472	1.03375	0.292892	2.83244	1.76889	2.54885	2.80235
	G19417	111019417	Fructose-1,6-bisphosphatase I	EC:3.1.3.11	FBP	23.183	9.86115	10.3514	10.5265	-1.21931	0.0833936	0.0256535	4.59592	3.44111	3.5048	3.52689
	G21172	111021172	Fructose-1,6-bisphosphatase I	EC:3.1.3.11	FBP	8.37248	17.1086	42.6753	33.5349	1.04569	1.33188	-0.346715	3.22843	4.17861	5.44874	5.10998
	G10338	111010338	Fructose-bisphosphate aldolase, class I	EC:4.1.2.13	FBA	7.86246	23.9558	48.4955	7.8242	1.62225	1.02394	-2.62884	3.14771	4.6413	5.62922	3.14147
	G08446	111008446	Glucose-6-phosphate 1-epimerase	EC:5.1.3.15	G6PE	16.2613	8.02293	14.1105	10.4589	-1.00523	0.83099	-0.433987	4.10947	3.1736	3.91748	3.5184
	G16413	111016413	Glucose-6-phosphate 1-epimerase	EC:5.1.3.15	G6PE	12.2894	2.29163	7.4274	6.81028	-2.41232	1.71671	-0.131014	3.73221	1.7188	3.07509	2.96537
	G20860	111020860	Glucose-6-phosphate 1-epimerase	EC:5.1.3.15	G6PE	34.3366	16.3455	22.8477	23.4395	-1.05779	0.50424	0.0320043	5.14309	4.11649	4.57578	4.61114
	G08960	111008960	Glyceraldehyde 3-phosphate dehydrogenase (phosphorylating)	EC:1.2.1.12	GAPDH	325.029	108.097	58.9082	46.9523	-1.57649	-0.856824	-0.330457	8.34886	6.76947	5.90468	5.58353
	G16815	111016815	Glyceraldehyde 3-phosphate dehydrogenase (phosphorylating)	EC:1.2.1.12	GAPDH	0.843873	2.89031	27.7291	56.4231	1.78224	3.28207	1.02473	0.882739	1.95989	4.84444	5.84356
	G13132	111013132	Glyceraldehyde-3-phosphate dehydrogenase (NADP+)	EC:1.2.1.9	GAPDH	11.8624	5.52322	21.3291	8.23265	-1.09373	1.9634	-1.37354	3.68509	2.70559	4.48085	3.20675
	G12464	111012464	Phosphoenolpyruvate carboxykinase (ATP)	EC:4.1.1.49	PEPCK	11.2613	27.8712	17.6267	32.1618	1.32074	-0.644561	0.866596	3.61604	4.85156	4.2193	5.05145
	G24329	111024329	Phosphoglucomutase	EC:5.4.2.2	PGM	27.1487	16.4312	35.5475	29.1178	-0.714342	1.12874	-0.288525	4.815	4.1236	5.1917	4.91255
	G12435	111012435	Pyruvate decarboxylase	EC:4.1.1.1	PDC	6.46914	2.19907	4.47435	1.78782	-1.53741	1.04235	-1.32844	2.90094	1.67765	2.45269	1.47914
	G13786	111013786	Pyruvate decarboxylase	EC:4.1.1.1	PDC	11.1275	1.55339	0.533443	0.209171	-2.82569	-1.52494	-1.35198	3.60021	1.35241	0.616775	0.274019
	G13814	111013814	Pyruvate decarboxylase	EC:4.1.1.1	PDC	0.421748	0	0	0	-5.92181	0	0	0.507666	0	0	0
	G17478	111017478	Pyruvate dehydrogenase E1 component subunit beta	EC:1.2.4.1	PDHB	122.099	54.0956	45.3406	47.9328	-1.16453	-0.234283	0.0763513	6.94368	5.78386	5.5342	5.61273
	G19058	111019058	Pyruvate dehydrogenase E1 component subunit beta	EC:1.2.4.1	PDHB	4.8975	1.44006	0.218254	0.0633402	-1.749	-2.66652	-1.80899	2.5601	1.28691	0.284815	0.0886032
	G18660	111018660	Pyruvate dehydrogenase E2 component (dihydrolipoyllysine-residue acetyltransferase)	EC:2.3.1.12	DLAT	17.2407	5.74329	11.9685	14.4705	-1.5739	1.08127	0.268188	4.18909	2.75345	3.69694	3.95145
	G24776	111024776	Pyruvate dehydrogenase E2 component (dihydrolipoyllysine-residue acetyltransferase)	EC:2.3.1.12	DLAT	12.9473	3.36264	5.34651	3.97323	-1.93002	0.690681	-0.435276	3.80192	2.1252	2.66596	2.31418
	G09665	111009665	Pyruvate kinase	EC:2.7.1.40	PK	21.5092	9.72087	20.0267	24.1406	-1.13603	1.06263	0.265153	4.49244	3.42235	4.39415	4.65195
	G11509	111011509	Pyruvate kinase	EC:2.7.1.40	PK	45.4446	19.1531	25.6065	33.0926	-1.23655	0.43696	0.366863	5.53744	4.33293	4.73371	5.09139
	G23306	111023306	Pyruvate kinase	EC:2.7.1.40	PK	0.901925	5.96184	7.20749	11.9099	2.73552	0.290405	0.722414	0.92746	2.79947	3.03694	3.69041
	G14078	111014078	S-(hydroxymethyl)glutathione dehydrogenase / alcohol dehydrogenase	EC:1.1.1.284 1.1.1.1	ADH5	65.4029	42.6321	40.7149	12.2103	-0.605232	-0.0522279	-1.73816	6.05317	5.44732	5.38249	3.7236
	G20255	111020255	S-(hydroxymethyl)glutathione dehydrogenase / alcohol dehydrogenase	EC:1.1.1.284 1.1.1.1	ADH5	1.07995	0.100555	0.54679	5.94684	-3.44932	2.48051	3.48333	1.05655	0.138231	0.629278	2.79636
	G20365	111020365	S-(hydroxymethyl)glutathione dehydrogenase / alcohol dehydrogenase	EC:1.1.1.284 1.1.1.1	ADH5	2.82897	1.16693	4.65189	13.895	-1.26027	2.01691	1.56941	1.93696	1.11565	2.49873	3.89675
Fructose and mannose metabolism	G04513	111004513	ADP-sugar diphosphatase	EC:3.6.1.21	NUDX14	8.84056	8.92541	19.891	18.0445	0.0241532	1.1736	-0.141713	3.29874	3.31113	4.38481	4.2513
	G08144	111008144	Fructose-1,6-bisphosphatase I	EC:3.1.3.11	FBP	3.45165	2.80651	8.96984	5.84511	-0.289612	1.69045	-0.618397	2.15434	1.92847	3.31757	2.77507
	G20819	111020819	GDP-L-fucose synthase	EC:1.1.1.271	FCL	65.326	105.836	50.1129	32.679	0.709414	-1.06549	-0.61581	6.0515	6.73925	5.67562	5.07378
	G08465	111008465	GDPmannose 4,6-dehydratase	EC:4.2.1.47	GMD	89.1606	213.052	62.48	36.1678	1.27104	-1.75594	-0.7887	6.49443	7.74182	5.98823	5.21598
	G20661	111020661	Hexokinase	EC:2.7.1.1	HK	47.6358	62.5499	11.749	7.01109	0.407957	-2.39593	-0.745674	5.60395	5.98982	3.67231	3.002
	G11471	111011471	L-iditol 2-dehydrogenase	EC:1.1.1.14	SORD,SDH	22.1025	37.7477	86.7629	152.366	0.782295	1.21685	0.811498	4.52998	5.27604	6.45554	7.26083
	G05053	111005053	Mannan endo-1,4-beta-mannosidase	EC:3.2.1.78	MAN	49.8431	122.601	394.488	150.904	1.31241	1.70066	-1.38785	5.66798	6.94954	8.62749	7.24702
	G06525	111006525	Mannan endo-1,4-beta-mannosidase	EC:3.2.1.78	MAN	10.0879	18.7488	5.29189	1.80644	0.909939	-1.80325	-1.55587	3.47092	4.30369	2.65349	1.48874
	G13172	111013172	Mannose-6-phosphate isomerase	EC:5.3.1.8	MPI	90.748	117.369	73.1702	20.0364	0.380343	-0.663326	-1.87133	6.5196	6.88715	6.21277	4.39482
	G20849	111020849	Xylose isomerase	EC:5.3.1.5	XI	52.5313	19.6923	45.2619	68.8411	-1.40404	1.21776	0.603737	5.74231	4.37102	5.53175	6.126
Flavonoid biosynthesis	G08043	111008043	Caffeoyl-CoA O-methyltransferase	EC:2.1.1.104	CCoAOMT	22.8371	21.9328	19.7333	5.44731	-0.0440998	-0.131375	-1.86256	4.57514	4.51934	4.37388	2.6887
	G17629	111017629	Caffeoyl-CoA O-methyltransferase	EC:2.1.1.104	CCoAOMT	6.60117	7.63406	6.33353	1.4195	0.230339	-0.249591	-2.16258	2.92622	3.11004	2.87451	1.27471
	G06117	111006117	Chalcone isomerase	EC:5.5.1.6	CHI	44.2924	44.2532	16.8167	8.29694	0.0118589	-1.38332	-1.01704	5.5012	5.49995	4.15516	3.21676
	G14783	111014783	Naringenin 3-dioxygenase	EC:1.14.11.9	F3H	21.6828	7.90247	8.87687	4.99296	-1.44526	0.178946	-0.827	4.50353	3.15421	3.30405	2.58327
	G14128	111014128	Shikimate O-hydroxycinnamoyltransferase	EC:2.3.1.133	HCT	3.73613	17.0652	12.0786	2.90448	2.21001	-0.486257	-2.05268	2.24371	4.17514	3.70913	1.96513
	G21609	111021609	Shikimate O-hydroxycinnamoyltransferase	EC:2.3.1.133	HCT	87.4014	72.5371	62.0531	12.0814	-0.258545	-0.206924	-2.36333	6.466	6.2004	5.9785	3.70944
	G23140	111023140	Shikimate O-hydroxycinnamoyltransferase	EC:2.3.1.133	HCT	10.2414	5.37075	4.42527	0.660926	-0.913672	-0.27491	-2.73548	3.49075	2.67146	2.43969	0.731988
	G17984	111017984	Trans-cinnamate 4-monooxygenase	EC:1.14.14.91	C4H	41.038	86.7891	46.5631	7.31682	1.09507	-0.887542	-2.66823	5.39362	6.45597	5.57177	3.05603
	G18233	111018233	Trans-cinnamate 4-monooxygenase	EC:1.14.14.91	C4H	0.309872	1.03495	6.51292	2.38071	1.76872	2.66533	-1.45548	0.389426	1.02499	2.90937	1.75733
Note:The screening criteria were set using a threshold of log2FoldChange>1 or < -1;Normalized average FPKM value=Log2(Average FPKM value+1)

## Sheet: S9
Table S9: Expression trend of 12 important DEMs identified from three co-enriched patyways
Compound name	Abbreviation	Compound ID	Average Expression level				log2FoldChange value			Normalized average Expression level
			0d	10d	17d	23d	10d vs 3d	17d vs 10d	23d vs 17d	0d	10d	17d	23d
Phosphoenolpyruvate	PEP	C00074	3.86721e+06	1.23245e+07	5.42411e+07	7.43862e+07	1.67217	2.13785	0.45565	21.8829	23.555	25.6929	26.1485
Arbutin	ARB	C06186	1.01545e+07	2.37136e+06	2.37097e+06	3.27949e+06	-2.09834	-0.000237973	0.467994	23.2756	21.1773	21.177	21.645
D-Mannose 1-phosphate	ME-1P	C00636	2.63226e+08	3.71662e+08	1.92171e+09	3.83904e+09	0.497688	2.37032	0.998359	27.9717	28.4694	30.8397	31.8381
D-Mannitol 1-phosphate	MT-1P	C00644	1.37617e+06	6.28376e+06	1.53112e+07	3.74212e+07	2.19097	1.28489	1.28926	20.3922	22.5832	23.8681	25.1574
Dihydrokaempferol	DHK	C00974	501526	399400	396977	2.67748e+06	-0.328489	-0.00877723	2.75375	18.936	18.6075	18.5987	21.3524
Phlorizin	PHL	C01604	191919	276563	282321	1.25595e+06	0.52711	0.029728	2.15337	17.5501	18.0773	18.107	20.2603
Dihydroquercetin/Taxifolin	TAX	C01617	659280	320532	358283	1.48993e+07	-1.04042	0.160633	5.378	19.3305	18.2901	18.4507	23.8287
Eriodictyol	ERI	C05631	461361	401544	612945	2.2624e+06	-0.200335	0.610198	1.88403	18.8155	18.6152	19.2254	21.1094
Cyanidin	CYA	C05905	405492	403915	614996	2.84338e+07	-0.00562323	0.606527	5.53088	18.6293	18.6237	19.2302	24.7611
Prunin	PRU	C09099	488055	363298	5.82495e+07	6.24207e+06	-0.425889	7.32495	-3.22215	18.8967	18.4708	25.7957	22.5736
Caffeoylshikimic acid	CSA	C10434	614907	644297	660794	1.7295e+06	0.0673578	0.0364758	1.38808	19.23	19.2974	19.3338	20.7219
(-)-Epigallocatechin	EGC	C12136	820831	828108	1.10062e+06	1.39069e+07	0.0127326	0.410427	3.65942	19.6467	19.6595	20.0699	23.7293
Note:The screening criteria were set using a threshold of log2FoldChange>1 or < -1;Normalized average Expression level=Log2(Average Expression level+1)

## Sheet: S10
Table S10: Gene primers for RT-qPCR analysis
Gene name	Gene ID	protein encoded by gene	Primer name	Primer sequence（5' to 3'）
G05433	111005433	ATP-dependent 6-phosphofructokinase 2	Q05433F	CAATCAGGTCTACATTATCGGAGG
			Q05433R	CCTGCTGCGCCATTTCGAC
G05053	111005053	Mannan endo-1,4-β-mannosidase 7-like	Q05053F	TTCTAATTGTGCTTCGATCGG
			Q05053R	AGTACATTAACCAGTAGGCAT
G06525	111006525	Mannan endo-1,4-β-mannosidase 6	Q06525F	CAATTGTGCTCTCTAAATCTCC
			Q06525R	CTTCTTACAGCCCCAACGA
G09279	111007279	Aldehyde dehydrogenase family 2 member B4	Q07279F	AGTTTTCTCAAATGTTAAGGACGA
			Q07279R	TCCCGCAGCTAGACCGAA
G10338	111010338	Fructose-bisphosphate aldolase	Q10338F	AAACGATACAGATAAACGGAT
			Q10338R	CGTGTCACAAAGTTAGCCTA
G11471	111011471	Sorbitol dehydrogenase-like	Q11471F	ATTATCTGTCGCAAAGGATCTCG
			Q11471R	GCACAATCAAAGCTCACGTCT
G13786	111013786	Pyruvate decarboxylase 1-like	Q13786F	ACTGAAGTTACCGAAATCATGC
			Q13786R	ATCACCGATACAAAGAACCAC
G14783	111014783	Naringenin,2-oxoglutarate 3-dioxygenase	Q14783F	AGCAGATTATCCATAGCCACA
			Q14783R	CTGGCAAGCTCAATGTCC
G16413	111016413	Glucose-6-phosphate 1-epimerase	Q16413F	GTACTCCGAATGTAATTGCT
			Q16413R	ATCTGTTTGTACTCCTCGTC
G18233	111018233	Cytochrome P450 CYP73A100-like	Q18233F	CACACGATAAATTGCGCCATG
			Q18233R	TATTGCCCACTCCATCGACCA
G19058	111019058	Pyruvate dehydrogenase E1 component subunit α	Q19058F	GATCCTTCGGAACTATTCTCG
			Q19058R	TACAATGCCATATCTTGTCTGC
G20255	111020255	Alcohol dehydrogenase-like 7	Q20255F	CCTCTGTTGCCATATTTGGAC
			Q20255R	ACAAATTCAGTGACTCCGAAC
18S rRNA	18S rRNA	Reference gene	18SrRNA-F	CGTAGCGAAATGCGATACTTGGTGTG
			18SrRNA-R	CAGGCGCCGAGGACTCGGATTTAAG

[truncated: 1 more sheets: S11]
